# Supplementary material for: The CHEWMA Chart: A New Statistical Control Approach for Microclimate Monitoring in Preventive Conservation of Cultural Heritage
Source: Sensors (Basel). 2025 Feb 18;25(4):1242. doi: 10.3390/s25041242 (PMC11861538; doi:10.3390/s25041242)
Supplement: Supplementary file 1 [file sensors-25-01242-s001.zip]

Archive with 1 entries (1 files):
- sensors-3382238-supplementary.csv
