# Supplementary material for: The CHEWMA Chart: A New Statistical Control Approach for Microclimate Monitoring in Preventive Conservation of Cultural Heritage
Source: Sensors (Basel). 2025 Feb 18;25(4):1242. doi: 10.3390/s25041242 (PMC11861538; doi:10.3390/s25041242)
Supplement: Supplementary file 1 [file sensors-25-01242-s001.zip › sensors-3382238-supplementary.csv]

s1	s2	s3	s4	s5	s6	s7	s8	s9	s10	s11	s12	s13	s14	s15	s16	s17	s18	s19	s20	s21	s22	s23	s24	s25	s26	s27	s28	s29	s30	s31	s32	s33	s34	s35	s36	s37	s38	s39	s40	s41	s42	s43	s44	s45	s46	s47	s48	s49	s50
45.1397465241378	47.871254624557594	43.228785332948455	47.04544060456845	43.143887671581844	46.93158516296141	49.21797165948874	43.251850818409345	47.55835950172555	43.79912110871624	49.07698824277566	43.85288331092875	40.62087147645246	39.92622124502159	47.52292019412481	42.7647724856623	43.974792739811534	47.902179314350064	47.37855612222501	45.58704998579306	52.1109768134918	56.203733335605435	51.26778096390326	66.76460502888298	55.15885665753902	58.32288062433025	50.115360209939595	58.159308183601574	44.31918026113696	58.445345900399374	47.23810819022692	49.25065471311495	49.58179441307314	47.665711596418966	44.65827762196347	48.674270250888156	44.665569257633265	42.73577750141146	50.18112891469519	42.64998320950652	44.24522961004141	51.066618952761	44.705460624108895	48.49698852596607	45.99879391494525	49.304843876055635	44.75481979298221	48.59121215880682	47.20139464166396	55.02113338532476
45.141731849013674	48.16660898791213	43.40336182977723	47.38921576863339	42.68703081283141	47.12028860981751	49.60308946350812	43.254993285913024	47.12780160278295	43.51822426425203	48.72383713801178	44.012871833955934	40.54584652584913	39.87286368441363	46.97283884572349	42.63683747803281	44.4334767117205	47.92162929057948	47.165234779537435	45.76297680224374	53.049028519065644	53.317481502035236	49.99944481391981	66.53023975317457	54.849161368416915	59.0493706640839	50.103645698605874	58.450509088121315	44.57715975279585	59.06742122390642	45.250552186934286	49.936737072439506	48.70460397241061	46.84434166352805	42.9995853658125	48.135420557055205	43.84331852171001	42.477689332987715	48.46897434721073	41.712920403030836	43.90620452699705	50.99071804645566	44.27307106237085	47.74077177468655	46.18801000542378	49.55263364536165	44.022163683890135	48.48621279883342	47.2330273986042	54.62085708361008
45.1224960782378	48.04959330243136	43.04421954310333	46.18567819279074	42.626843399012884	47.62716373221745	49.75121419379801	43.277537821696285	46.276186035699695	43.288229059164905	48.15363525536303	43.69255815223879	40.38628293089257	40.448804867010594	46.08387018010586	42.352464713614786	44.690126468859944	47.71334543148404	46.93377468966274	45.48914872128627	51.63914075343026	53.36335910405785	51.885087864110105	64.09450851700166	54.68176899634757	59.2685283301664	49.539387040889544	58.74758665173828	43.853127087773494	57.07379276578048	45.55137570886123	49.297433061733415	48.72194199667205	47.14980994867915	41.99505862552696	47.61802372062402	42.69998696625953	45.57940596431652	48.65125054774337	42.417571172287175	43.969719833298264	51.086258905787744	44.30335372986775	47.51888898633497	46.55322641655197	50.0131153062593	43.715386396115065	48.52324539940791	47.616740118979564	54.49914872093919
45.01194739551946	47.63318823935894	42.8875023628669	45.66529258216226	43.19420152004043	47.97370943461018	49.604330139356414	44.20008539929615	45.40711732792919	43.15291820642891	47.636279074082815	43.279530132578515	40.12506757037443	40.906519153073376	45.357420206123614	41.78702009922342	44.970696174344226	47.17272373904672	46.66229579669284	45.196076397213204	51.877702786244605	53.49382819564162	52.669137080865426	64.32508664599493	54.350677569111795	57.932332911498555	49.57102772214229	57.63406450037236	44.43914088552765	56.45028689042319	44.51755377108676	49.557124115072426	48.667620152318484	46.94813307766472	40.62578130051749	46.79673602223446	41.46280669905964	44.15625596422307	49.7385635873821	42.61093839843481	44.03807307386631	51.18347573433473	44.179612254508605	48.289979606814796	46.83513162606559	50.56402212805015	43.24113084247234	49.066222978496526	47.545095367075135	54.22175577633257
45.02553370805365	47.29973031706831	42.48451187256528	46.13445444860084	43.99119223556552	48.79149093681232	48.883241643580554	44.193995976386205	44.85174994079014	43.06151206782315	46.804746308498665	42.87487333406917	40.1415492109272	41.414800639625504	44.76142268105211	41.24412364596285	45.39128549656934	46.64887827009427	45.964571365576674	44.73726965539246	51.36693935248781	51.67142803275556	52.629104449320614	65.66297940746713	53.0988105102403	58.51220280545018	49.63314507245431	56.6061008200838	43.61920813829078	55.9690584952904	44.067294793075554	47.69536192745831	47.64095559547812	46.82089166887145	41.99973141191013	45.86056001919992	38.32806574632158	43.18156881624298	49.18306909563146	43.298353385298476	44.21747580520081	51.33738000369316	43.77132991990104	48.71508862180277	47.058091281918884	51.017589954334774	43.118886192668356	48.82438879583157	47.481936227401576	54.10221401923684
44.33076605317857	47.045566249801546	43.30610741196043	45.45403923975954	44.871335212611584	49.347247680875284	48.65214408149518	44.41087182570928	45.0205959952218	43.189598321730955	46.33868640120164	42.51103874813341	40.208487766068075	42.094780559103654	44.20493619083265	40.81403723963502	45.72198972544141	46.44170739758374	45.48314431990679	43.99974397837781	52.27721309638551	51.10908201532879	53.39153508693262	64.49549541705501	53.017557130764736	56.82995306756502	49.14911738812955	56.595008447706284	44.337647752879626	55.5203248774004	44.08307430239651	48.580598018706986	47.6583712154307	46.34218364724795	42.2631607246332	46.09486180120115	35.96016268211116	43.13832433438165	49.46992810310561	44.337013132405744	44.57245834490991	51.2444013261146	44.00554779239763	49.03361956863845	47.30231701201751	50.83312745738878	43.12344241389982	48.464488521848544	47.85481149241741	53.40471882902722
44.971043531014864	47.443531282616746	43.22785213771533	45.02361417208087	43.80598959787078	49.193916180628214	49.18423064785788	44.068188486434096	45.51849505187829	42.98802134477713	46.41516706634976	42.21009943372667	40.20013009739798	42.48431012040059	43.82494491368815	40.34046158601968	45.951303631873685	46.068201618377195	44.898366795798566	43.93598006461031	51.54815289405883	49.97666620634199	53.014603657127275	64.3739413319934	53.303717901239935	56.44278290867273	49.3014490208516	55.44866219520435	44.4695854287814	56.4572471612822	44.47601416526471	49.40852292502925	47.68580875853909	45.47211905091174	44.383760089438034	47.330287280593055	35.9238131051591	42.894706146159535	49.37518716690902	45.013630115555834	44.51354969514405	51.2262964831813	44.07258584806384	49.39392653823842	47.82909707546416	50.84832354177826	43.31184053128664	48.27826580739204	47.61714843474215	53.28608977981773
45.028924874657605	48.67488751927135	43.13848302649495	45.37410744369931	43.35879031461418	49.176287592305265	49.380509218402956	44.79848362053755	45.72779098906258	43.570573143578194	46.534950733981375	41.53469872851973	40.397998153313544	42.45439445059144	43.36201066015843	39.9456129609854	46.125628642397224	46.096535330916666	44.41961635698009	44.4490825116678	54.030279896484615	48.92924302685279	54.400963662400414	63.81287955558428	54.09057690839376	56.542684760452644	48.47609524241528	55.07510904312076	44.68959177872722	57.52018630366181	43.886170134978926	49.438094825747044	47.32926065037188	44.38752890332406	43.498728398538724	46.426499040364504	37.65754253132263	44.61222734137169	51.86965530998706	43.71719878730061	45.3177818635547	51.70567268409845	44.165421624794426	49.71299092660483	48.60683028588279	50.70512042938679	42.707050461773704	47.92654027481233	47.14698781606532	53.20297088961761
44.480904075163615	48.908357763701986	42.71436076830184	45.337915685617105	44.3151710661945	49.61195447830723	49.0968383001724	44.974316547242644	45.67380440760899	44.210223307206185	46.479919145132804	41.0506428044071	40.391211675225996	42.22429739732078	42.97430198623163	39.48330274601433	46.155803686955686	46.24939864235047	44.40662888979631	44.91032562879576	53.70618641660326	46.825425214738964	56.857448308173566	62.81918892980855	53.71031266238365	55.20699037844016	47.99877879441984	55.22317879003984	44.830839812217505	56.204467374002256	46.088858061930715	50.73960750467893	47.62470801597522	44.600993517130625	45.05483907664311	46.14841919563241	37.23729934409638	44.6805279803687	52.33940707367883	42.79261806608758	46.240974319288505	51.98201346208433	44.33421010142125	49.68729084416182	48.597750510959315	50.510259776473546	42.29374439734014	47.580122727564266	46.26074721664019	53.03395666334771
44.38297752021891	48.86319832158153	42.17346778232732	45.848997530180604	45.26925309247536	48.82457980391346	49.318477592150025	44.882508394659745	46.32810209756892	44.748056955374125	46.5220525194135	40.7579128486231	40.342992891706615	42.037201086596774	42.0816985031688	38.97418183697347	46.12144180387926	46.379150011791324	44.193947114314476	45.07844120472995	53.891984032927425	46.12877940307359	56.81490848263608	62.012695950171846	52.635245692815566	54.74699490703042	48.41630003319488	54.5367958347784	44.61285545097935	55.40993431553115	46.597321317286784	49.63329615485596	48.32237186123746	45.74438980514766	44.81109111530156	46.180415747552004	38.88550390667594	43.42488766244113	52.649771974886775	43.45292833210084	47.02892963863159	52.07713065596041	44.11550320375743	49.052855065046934	49.17886676520548	50.31728432924941	42.12780685501107	47.86589934485827	45.591012136205094	52.70755792463635
45.23397207861896	48.85737665844846	43.16677531222142	47.05340418999283	45.19940518870591	46.66783045065968	49.29998544648484	44.635961215501155	47.063416985372506	44.59676609535941	46.86997929659199	40.786303674311746	40.77371067412132	41.846897098749096	41.20853359744027	38.80519968114218	46.25461849821052	46.65130934559655	43.81888463150043	45.093312821549226	54.63442898805564	46.38421753396816	55.85451138803746	63.177996575343414	53.65655415658229	55.76204935624897	48.86273067451495	53.01061052004222	46.44876610753956	56.90097380170817	46.30058394862953	48.89637610179456	48.053917652947405	46.82280791212511	46.31496551630589	45.39752844239484	38.553036740205954	43.668675457390215	51.723325221351985	43.44179136682363	47.54007522298672	52.44397541531051	43.72843740282935	49.49340418067875	49.451711807118684	49.687350505717156	41.77836795288082	48.398694078354566	45.021246646502675	52.73204499478233
45.939827417163336	48.272269473525746	43.56712813699389	47.66204271679431	45.66794740907341	46.257920670714725	48.25038632046807	45.002309921850944	47.073281635433396	45.63395642117759	47.31586582653056	41.41662694588823	41.1886016040877	41.68336460814439	41.202311770839785	38.89387468560082	45.95904630577912	46.438758159949494	43.45881819611745	45.21809525222054	55.0746876840645	46.91971776448728	55.995592390873064	63.01473154071355	55.364440607252824	54.60538656900875	47.480453285714276	51.91476906130311	47.96133659119818	56.459812462011854	46.831297436781156	48.230782868090714	49.27873411636735	46.22911885932614	46.635735870179076	46.269226774582606	40.57926558259376	45.307892396770356	51.13613981438173	43.41157929886634	48.301680759770086	53.301657593807924	43.867527247415396	50.26499027196229	49.62875169166996	49.42970158068579	41.48306469940934	48.421246062811775	44.24948617401356	52.596937057527526
46.56783374382532	47.6929155255406	43.907928828716734	47.684740697605754	45.64173546701466	46.88359322122047	47.17923600977848	45.637988948654304	46.866841618628534	46.50374445440497	47.464776224165355	41.97158149959796	41.24803555619809	41.25673587030807	40.747781967505716	39.3837476665039	45.64586713729436	46.308252823956494	42.99321564036908	45.53314304426174	54.85504077437796	48.10654810314238	55.820398499760344	63.474002547222476	56.08560213576298	54.56428728842537	47.704179605294826	54.4464104021828	49.14110652090837	54.52293863656274	47.81485921906623	46.47539068614121	49.326008050701084	47.69364204791355	47.044590089138474	46.76655521019363	41.93197577130004	45.05419568222665	50.83227812841978	44.29572007880715	48.72569268573121	53.93252052605276	43.98745330976652	50.4403265196405	50.042269391551834	49.424850562015784	41.62602882591083	48.00458718480473	43.82198167472582	52.55272283246386
46.979227224977954	46.71307803090236	44.39129340424108	47.83089997746261	46.44585298993741	46.99741142223074	48.0097577109921	45.51889551588695	47.04573575304889	46.0431066737259	47.77568799026016	42.41200022150061	41.51175872943212	41.0923273970969	40.376244893620566	39.769903962546536	45.29015132217922	46.25513911472518	42.6892146432321	45.65519885353726	54.6103822911358	49.2232862743772	57.80163662253139	63.274091113820695	55.90720244811982	56.68053383115386	48.41127283156777	56.16561343644428	50.00416953955479	54.4587046632253	47.26050803785891	47.26034112442218	51.28126939825003	50.01616506752657	47.323336183661475	46.11853175137712	41.06906275771104	46.446849086319745	51.73115660026427	44.39783196190315	48.46602709917038	54.03484344081551	44.04376856061313	50.04648260068083	50.33839133813157	49.05787952262412	42.38017307515775	48.24876641081106	43.10762789001687	52.57718520549979
47.48351101150474	46.4743465952276	44.671813400362666	48.54994169346151	46.88419059393759	47.264720838225735	48.75561558762748	44.9200154557018	46.44616832950598	45.85427316946606	48.29556658904988	42.737301847532564	41.702847300450976	41.58936363182873	40.26293241160157	40.398352026886656	44.88321524052363	46.064611098017394	42.85837016187993	45.7537382234026	53.207350000880695	49.452991144291744	58.874037769917706	63.336907801155455	55.05809850945692	55.7702238186595	48.376299673441615	56.020457698012216	49.38558323330991	55.10099378126413	46.1094954290254	47.40259904069555	53.385929265345055	51.133487751471705	47.51823244618501	45.63744689124379	42.60647229399026	48.08462535630341	50.83992279757006	44.01421006778925	48.2447110812056	54.42384604689838	44.39274284388407	50.28438594280474	50.24468244851665	49.01163010006401	42.91276084203798	48.243375196452845	43.27289893117886	52.26153208526079
47.50452868634873	47.05061064806183	44.82084137335071	48.23614410565881	45.916393245994854	47.270506363829895	49.213983430151025	44.83205029300428	46.30741786655339	45.479588070596456	48.3805089220091	42.99989366961283	42.069042548794606	41.91536831878475	40.353090698840596	41.07568013132497	44.282222250420745	45.96290148137057	43.41878328272443	45.94712638091776	51.571436508894266	50.469339652487584	60.61085018202604	62.2382638239801	56.322420449893514	53.21982567186772	49.04383471003879	56.93576755142535	50.69456154947185	56.06273118471572	46.03602767123823	49.192121677330015	55.19911250409209	51.557436397386994	47.10014605040988	45.41276056029499	41.99946191132141	49.10844991049956	51.1332793469268	43.46348415642061	48.33292969130353	54.27945468782367	43.86519855673094	50.26339613516108	49.53767771956175	49.21177297557731	43.66719999700302	48.23271522083995	43.56192450735498	52.53775472158014
47.18884893429579	46.395096450555336	44.574188487397144	48.026958535662715	45.21020476952631	47.24676400691121	49.2120042040916	44.49464755216776	46.48969106080091	46.29878418427519	48.41073234227003	43.23006806010099	42.40655784843535	41.62036359632005	40.341888420072976	41.44319730468051	43.95876418917322	45.899341936504285	44.072997384381914	46.31063985869742	50.52200376692278	51.54683061402577	60.70196933283568	62.86119419290232	55.857864488249966	52.16072697781491	48.59364202795176	56.71485159328457	52.03841052010611	56.14649391719786	46.722546035500436	49.156727535657105	55.33839977474563	51.81969944874244	48.73190720607594	45.44586451370368	43.80933590167805	48.86573961865187	52.681311750927904	42.14631717422155	48.60684040021165	54.24834213411115	42.99419275777491	50.442546580967324	49.095725864093176	49.107799563523024	44.324314566127164	47.89858893565074	43.97807418726008	52.46892752235641
47.09518394672518	45.77107716574204	44.60385032731858	48.506972455358856	45.55960455613388	47.94414619396156	49.09009188902524	44.39412112110489	46.46955027394077	46.435807441017644	48.63309233680514	43.57832486423043	42.53691854447556	41.022765826691625	41.015252746893864	41.78837901727332	43.932196402209975	45.92348582960077	44.90532498405708	46.592129979566295	51.46704309381527	52.56019353622451	61.040188554476494	60.83945265086153	55.30718288758278	51.176078934176196	49.95507479102098	56.69619432844904	51.85683959011309	55.74636854478327	45.18551349015628	49.78895069735316	54.744681984708805	51.843427390920105	48.48912482771271	45.73027967481028	42.78305971363924	50.75065282336078	51.79684916831224	43.26779205142321	48.91741313557975	54.598680293734525	42.72582692161457	50.87048128134232	48.80405006505958	49.77434339868535	44.54984272950862	48.13183697151521	44.113175433548605	52.623893697629256
46.49641752773768	46.49800143179327	45.26727770729185	48.29582217916943	45.98593366231619	49.22061033975384	48.82518365640797	44.56583509821913	46.76192681286327	47.053026876505875	48.932186022435076	44.0461695531996	42.040329732584176	40.73310525488379	41.5386385518415	42.176598048452234	44.08999032519407	46.05492489912651	45.30848705649442	46.82255318163561	52.51796740200632	53.74626487456452	60.359673373380865	60.764748741123725	53.337523168635535	49.65647143875537	50.38807020957255	55.745696848283856	52.043721599837376	55.39776703926172	44.360069792813455	48.23990279527575	55.26563478818319	52.79703063105671	49.753798964374276	45.040452447320924	42.34495175818459	50.98131261078998	52.15319196272457	42.85921156719368	48.632821819827804	54.84096264224279	42.60655724220796	50.90588294956179	48.952037105454814	49.862046062561056	44.904594003577095	48.14185310864611	44.77488935015086	53.46621914567157
46.693985356678716	46.91159644017352	44.91222468815132	47.004449114606984	45.915928571897204	49.32221969209735	47.90230044527064	44.57831280051917	46.53569456607883	47.23850766347263	48.81006434815464	44.66493276935752	41.4517469167511	41.44905794208805	41.605423859076936	42.64242695638039	43.65984476830705	46.24409158285908	45.53764204834125	47.025210507937956	53.1317423748391	52.26209475903521	60.82140755563312	59.83279758855959	53.42621245802157	48.9239928773817	50.01307860508851	54.28321638587498	52.42225513545285	54.098504229756934	44.860594162539776	47.990906869763236	55.14101273617761	50.48599928221306	50.257122548624324	45.95494354437918	42.473715970588835	50.84825961774414	52.376936049335455	43.46310959842505	48.10217522616308	55.182958938960276	42.807443047972605	51.4083717959828	49.3756057902508	49.47889386340506	46.05332661318689	47.70586501326254	44.52511651616649	53.68350447239419
45.88345178277021	47.65358803988684	44.53885620558517	46.73743229893819	45.52874957955284	49.18218695966478	46.66409463299911	43.94851450430647	46.02014831676752	46.848353729028375	48.46200691569051	45.273993231022	41.59828722649363	42.213226687920205	41.60989954434604	43.108704703856986	43.21240218641327	46.71761094469343	46.10834868527816	47.22881649761848	53.05960683935778	52.229223290365255	57.65978251675383	58.52398822496784	52.977740600613394	46.950960435893634	50.354505550604294	54.6476079859252	51.499255669024635	53.22902782480016	44.64786258606391	48.094842864356174	53.87019543697661	50.234440604472624	51.043604139503095	47.06387467867245	43.46030608594687	51.32314884338471	51.927688217126715	45.08149977564057	47.956373343330405	54.53323714883927	42.78687854805194	52.050991877765824	49.291455909106425	49.12576167295724	46.23693292235373	47.70855273019182	43.913577627540434	53.688945875141044
45.19408619840462	47.038754338259025	44.244700895742845	46.38354446087284	44.562927807752466	48.80043358288635	47.1654667573852	43.64159244325228	46.26796449295832	46.3892536579863	48.91945012983434	45.60769076936511	41.84827303694065	42.219982525738786	41.68431393418502	43.170230690710426	43.44094159611903	47.10151681829942	46.62893128882771	47.32925439086193	53.67848272017109	52.71528118185404	56.81488921178859	58.83543752769262	51.72449560563982	46.57620423548355	50.42763029527112	55.777611519283084	51.161292596688185	51.73976533482076	44.33967199014514	47.79543361946933	52.384552526205006	49.7306241455571	50.059142442315654	47.04678175141531	42.58588610579983	51.09400726363592	51.429128184084625	47.31174238480178	47.76405975586447	54.51745351492418	42.91230216269155	52.37451258496348	49.08993797709961	48.944203301615424	46.103287260062466	47.86394702175611	44.009472760018895	53.92207357511154
44.546379071469104	46.5386028622875	43.360440262848314	45.797211373236756	44.70849716195147	47.48317336793839	47.23075236734278	43.22374440285113	46.65175577429515	46.37757365434468	49.17785163626895	45.203793665553086	41.915337453782996	42.37831955368357	42.00755812981827	43.17813370683574	43.66323869829907	47.21153582028928	47.4513774835319	47.615229059859665	54.78954408284985	54.24412759792265	56.485298632271736	59.40439446818639	51.59465853457152	47.15207439555703	48.83857345597078	56.26914203275746	52.26189842202226	49.71257102256011	43.84687943199579	48.324407717752806	50.56572286597488	48.75811121611287	51.971855216463446	46.57370311688475	41.95431138677087	49.822803095664355	50.272743805934375	46.2635630003181	47.25474831676753	54.111245973867895	43.20570614073678	52.21422894979349	48.56499658867035	48.95499006883884	46.198437998388144	47.98815572703895	44.017133505267395	53.911552651152256
44.18983615171449	47.07156725017291	42.80636351074283	45.03230105451753	43.566947078359256	46.77849190033698	46.7894125601048	42.451136209438864	46.714649140810344	45.68380514709853	48.950955031499156	45.01383196956353	41.71788266063838	42.40798374161376	42.389197024394825	42.91778687924675	43.911473783714676	47.180869486537894	48.134539924274016	47.90127598072334	56.2290112990422	53.527264273359016	56.28966214406334	59.65544951606947	50.84664027736855	46.33418725172785	50.2320574992985	55.81924307236355	51.64155971430448	49.22697435271018	44.841963855669725	48.702647524895596	50.154251202856955	48.07263795030622	51.63030288634996	46.672987415872505	42.00887545380324	50.27596675039458	48.95382979637079	46.77507102220594	47.16365041887164	53.949180684842865	43.107870224299006	51.69915138559236	47.9815745762679	48.686317599931556	45.85882041579671	48.17549962520713	44.03313038262247	53.89280949567885
44.977172883563824	47.08310907224398	42.97700667288491	46.153909140025576	43.70155706189085	46.5546965474616	46.574618219325494	41.30474633303581	47.17950629690362	45.68892810456509	48.90647739027477	44.81943617439688	41.58164921499633	42.356440037673345	42.64615175708401	42.42289008305349	43.75612470578587	46.55181681448628	48.20939466563318	48.28233053532663	54.81690384996872	54.27730458013555	55.02341830299853	61.807566987893395	50.613417124344885	48.02724951602958	50.170636472019545	55.89567845903484	52.54033563932926	50.19352853864377	44.168966043721746	49.27284912553769	49.84192825274421	49.383721689158996	51.41286865083178	46.33744921728525	40.024201350659034	50.962280288530636	49.22962533117835	46.32575563914936	46.84438821776907	53.68451566471013	42.39574413708435	51.4669394650486	47.281141344681615	48.519840388569335	45.38374408341551	48.01925780766552	44.03364913753808	54.12182806152278
45.4068509698478	47.24041022975798	41.952993637896526	46.70070858107208	43.9365496118924	46.630553783493895	47.31975894392198	40.95979169625273	46.488429898084895	45.31380314149717	48.87882417315736	44.720481242599654	41.672440487893745	42.36121678978502	42.87796558766627	42.091111636064966	43.533918912391144	46.01106367182678	48.4086100160399	48.49292869737895	55.05808626897807	52.742409697879026	52.67364594484152	61.244241489962654	51.45729030220627	47.95242808494532	50.609841728362355	55.146054841069535	51.74185774896733	50.32557487406688	43.007165565430896	49.65523912712236	50.807701752282185	48.53531576625721	52.2032945251563	46.477044165551966	41.370115658638845	50.68510585076232	47.62578434198552	45.95164199189743	46.64938502869647	52.87542174052081	41.97563595879784	51.206723296147274	46.87993954590488	48.986108765747815	44.65622555579005	47.86032134328294	44.69085628905629	54.28661038204511
45.09370668637741	46.93407184764471	41.99769554711477	46.48256821369662	44.249368364611016	46.39369379288347	47.74764810010705	40.65354031000632	46.28805735088129	45.2126407246279	48.68550742232335	44.7175329688605	41.46762730259064	42.38125878581104	42.73372419866893	42.08811830177685	43.61537684434378	45.48368410429769	48.55843170007308	48.35778374009173	54.21550173600824	51.568883360560896	51.13375071317029	62.11942356971431	51.16479159221046	47.60112362046005	50.97784514759832	55.20677777829892	50.87279960886985	51.543624272118244	42.326137227688015	50.18534192865524	51.439038363512665	48.54334975353491	51.57334201080112	46.234591191372424	38.624419652333955	50.22429170564478	46.316838293548265	46.01474007288519	45.997310894144576	52.29223486066362	41.651166136027264	50.74216748224763	46.972581670910714	49.26787425155964	44.12972739265613	47.54638795079446	45.34610683527379	54.445403418587226
45.33227172864664	47.81188011353127	42.65328056257577	46.95526830417441	44.31628660621439	46.43028235121752	48.30103101567868	41.55760374831077	45.536621063492866	44.26639052400425	48.12298903235295	45.15933633625644	41.172638629984675	42.10912139310973	42.32347140582311	42.05071046485991	43.95354578843088	45.233423469072	48.294521790257186	47.765754158022375	56.147823886570315	51.04333585510036	48.687883980278656	60.39992577117759	50.22074775430403	48.0445053724272	50.85207970493498	54.77050619927194	50.82055909423364	52.90615483279701	42.26439573675326	48.877669391885405	53.137790159295584	47.77991113486319	51.52838556501217	45.275317714802156	38.34772186661874	50.434785599534926	45.676973493746864	47.44353977675379	45.98566163856103	52.296234936392494	41.06195437036257	50.861161997800856	47.18616152319872	49.5201607807679	43.71853553453689	46.688372615217794	45.35258288330604	54.67245323299664
45.71147401405232	48.25146855394603	42.8995077164812	47.1647652930471	44.13834908152112	46.30517560999786	48.613105665387046	41.532672014254835	45.42192171290066	44.53247701039192	47.84384801152358	45.899892857257505	40.946383080885326	42.067786581101196	42.11905056250388	41.68452187356854	44.36638734516454	44.92869338888599	48.234245198348304	47.20173137923721	55.47256602547069	50.98709975821328	47.7455257874488	60.30581383991249	50.964324783880244	50.90015672810869	49.93066569503781	54.810314689405494	49.36349148308308	54.11955583706885	43.57635210334728	46.793752992656586	52.69841909535471	47.69174737989027	50.65444046172636	44.704318103325136	36.50899503838934	50.12324486854523	45.71064063323149	46.96023459612883	46.23791351209997	51.92769653807323	40.307980707324795	50.75865903849334	47.528128508463645	49.722697005245294	43.577777670163435	46.16324468794841	45.733135801534736	54.68595717494456
45.79556212005691	48.62787365690914	43.29264666187335	47.319546966606495	43.948020405694635	46.71724316525534	48.72390487650578	41.118497623142034	45.1980589324324	43.676399646473044	47.99037285956391	46.4623275423469	40.97257937735784	41.848517023480355	42.09475650435739	41.83091751848437	44.905457375083984	44.31060074261178	47.87815498429165	46.28667743166007	55.915421430858245	50.40444628163492	48.74880878713817	60.67358584303285	51.56672200908262	50.60651485107921	49.52365921524547	53.487046564497184	47.84204360938657	53.427466293309756	44.585065054589926	46.558366412563814	52.00899158751012	47.03838384614719	51.340940618815495	45.71243519946055	35.35976354950891	49.036270459803895	44.851660831945686	48.2637178361017	46.496727642371454	51.964793260360175	39.474297987390486	50.823221103050386	47.58920037540408	49.67342587131641	43.89483516729546	45.97894731678471	45.82439898075928	54.54903151631811
45.00683943922365	48.87819261168931	43.668090009402604	47.201392622786045	44.31720528569479	46.02108099105552	48.51681841242525	40.63196045107141	45.045307309029305	43.53413667933478	47.73642576144363	46.978538051752054	41.36843826409595	41.75319920382727	41.881082898974086	41.5445801251434	45.550484368700516	43.892781928183375	47.435108354968364	45.63085538580818	55.321992301474076	49.81998080636553	48.92732898220856	62.05073010955867	51.65349530783396	50.932392775366274	49.07645663546482	54.20547562745813	48.507471964767014	53.62755778360463	45.4375946666663	44.44046736665448	51.45806646865307	47.78643067235947	51.81152976398955	44.42682796093749	32.46082441644242	49.581889187976785	45.407263622605505	48.04425919817293	46.432626473495894	52.15570907739747	39.345140144356655	50.69706702851092	47.103380683215605	49.37660838452755	44.13978695408936	45.53798274905556	45.28834794592387	55.09675760131563
44.124902586909315	48.92317723324026	43.17594210729928	47.843064150308884	44.17312370576644	45.46619211607387	48.02135226724979	41.13465539075428	44.93769163991608	43.25768621910321	47.090712653235315	47.51836878944663	41.98757778203759	41.94916606458557	41.57300074172752	40.66303332938402	46.063201239095335	43.40540876647424	47.20786468832248	45.39068165900657	55.30754649968739	48.6195683295578	48.90255190789379	63.93482075029335	53.044426881572434	52.78707279440831	50.70593390942045	54.636128496881206	48.055016934160506	52.47530617332796	45.475419964258016	45.79552233355931	51.693242891575004	47.51712635676632	51.12022931047917	44.750853446515286	33.23985250397414	49.004911922305354	45.783266555387236	48.46276211448849	46.895281791297144	52.40166369010614	39.887052101180544	50.24812888027656	47.413785938430976	49.24613560625729	44.21188715968947	45.19364338388437	45.023892412132575	55.206448389258455
44.332332265441856	49.359303253334915	42.67954115885174	47.69687480072931	44.62458750966836	45.96144573527699	47.55229981944153	41.088020464985824	44.404728776506985	43.73487892347298	46.46080567312655	48.05411029108672	42.855550966360006	42.21838892495892	41.64670508139836	40.67603602136859	46.0347102425087	43.39561117806445	47.19298963887724	45.28377227008927	53.93086286196536	47.14410084069195	49.183056846155395	62.93886398734633	52.23486380050675	54.51066159444644	51.53071357686596	53.83836537668634	49.06605845717117	52.58057217739209	46.3399364474116	45.93508601965517	52.939016575188155	47.73248206502253	51.005938190221045	45.969624576949414	32.85952094639186	47.59185731000236	46.60242344865193	49.115825660301816	47.637552943505966	52.93141567769714	40.69947049072983	50.45874134652334	47.78898031074803	49.430714825844646	44.346348430569684	45.12295681510934	45.15694076402716	55.29370590413564
44.43041468619295	50.225544586308885	42.427704502071705	48.11012885241849	44.799334630246726	46.56988181316267	47.895728287437905	41.13720071679738	44.4252459435085	43.883662885551644	46.14801605315155	48.536224366620544	43.20310221344068	42.13990025119976	41.6579729869139	40.897780928334555	46.07465924978881	43.65862211801612	47.04649892527078	45.3302583216156	54.1874501787106	46.539243597792634	50.050557944161426	63.76833174815422	51.723799257995914	55.70184473184403	51.73239472073998	54.91620216342817	48.41878672803461	53.12972578901544	45.32789973810059	45.341688651227955	53.28927651155206	46.76513186506956	50.955865988416555	47.73591054622286	33.59286391078579	47.088012839315944	47.6324810784231	50.71603346038406	47.861419175957586	53.418890206635	41.02038659083118	50.36170153689452	47.9928491911765	49.542837132301955	44.40911750181612	45.54391688103028	45.170422288007025	55.58565375098554
44.162079790218186	50.247247408624666	42.62476264765242	48.32535565401602	45.226996837069606	46.08031497220896	47.86051178873989	40.68153643589921	45.14692676829366	45.10520682014056	46.003846976305155	48.78890818486261	42.86125392737884	41.74092380126112	41.574403315063876	41.243608692782594	45.936565487466716	43.96380146451644	46.71552356411566	44.798044324607055	53.98269107696453	44.12352147767479	49.89325138814099	66.1680048217499	52.090490250724436	57.91823139142853	54.20562357270497	56.74997625644137	49.57423612308788	54.385752877017225	45.41116924901784	44.96377503694743	53.778586437325934	48.1228057867282	52.56275720318809	48.25181606309135	34.1113176343156	47.11784119898589	48.52741263604105	50.44846656144296	48.01693370710256	53.86347674079441	41.14163625286755	49.83646117779146	48.42535918929372	48.657478384054286	43.821346510114374	46.47182199120714	44.832939738434234	55.39192671366651
44.643958443799825	50.070054827361574	43.488433937581206	48.640828562788606	45.973896765341316	44.915144249894055	47.859015936395046	41.36740972862417	45.693774827769175	45.8863759947831	46.15757441499793	49.11973090922896	42.97178552044989	41.50431313324371	41.481733271454864	41.525796335790815	46.25007691066849	43.9562136439026	46.01630969524522	44.572234574402486	52.169940624963616	43.004661987019375	48.93241695076964	67.32497002439237	50.713589579738034	58.36277628991275	53.68748310264717	57.31278195553719	48.69873606815165	55.74756220580305	46.13448450130516	45.85253861170271	53.903244361132806	48.07473933752747	52.25595641289034	48.76352186389286	35.423468472954326	47.10728540671289	48.67408975630659	48.9049343586173	48.785663232074384	54.50576697110326	41.91457857375052	49.428376815288146	49.02615314330711	48.11803560536567	43.41897268939689	46.80081060924618	44.425882806448065	55.038549718667305
45.57606272343466	50.14801696451079	43.78545154059426	49.0715868447333	45.307129742359855	44.79316883435835	47.94577626845445	41.6067414200373	44.69378402685712	45.46828756567071	47.19531954250072	49.607118356935544	43.746588664108764	41.442850266388255	41.71203597317052	42.07518859585314	46.72095372609822	44.49708978122251	45.29049190086356	44.54358615848582	50.73886701591404	44.73933569071398	47.911958963125805	68.93421172693685	51.761467791225606	59.58925922986845	53.79149332264063	58.04693349204225	48.591045569566866	55.96015234319041	46.84229567781646	44.9716836356468	54.449972307428276	50.3594295379832	52.64103004247458	47.86194040708165	37.027001317919535	48.3169089898566	47.822332020754196	47.36981229750127	48.83749979300946	55.12354743405889	42.77378485206385	48.71251347413055	49.3965201065317	48.02629318238335	43.31093979144432	46.40664522191267	44.38115111313123	55.03051443526064
45.82754031758435	49.67103978391378	44.13014786024427	49.234006947352604	44.86171439314068	45.674742739267394	48.36558938846912	41.676850549160726	44.86427322511103	45.1587821380656	47.74670772608616	49.73622840158174	44.34943808622699	41.769536044736405	42.086419373517934	42.28511447439225	46.61083136278156	45.21677141155341	44.75261699025903	44.49437031962565	52.23830026993155	46.01139861207604	49.39098644864493	68.8828418139603	51.77077912355169	58.59869051940748	52.743865361342166	57.84270442382753	51.26608341354456	56.90446753081526	48.03170056248764	45.962878919590146	54.88114553792562	51.46358372469573	53.05857394226891	47.486194760985796	36.10911112919373	49.402562701922285	48.220704697244116	47.797653835471074	48.45318548626547	55.06334342827596	42.710750126865484	48.214719772477615	49.511897475892106	48.41240158418312	43.77549885734552	47.21100315609473	44.916165054010605	55.21873521309339
45.36317606717516	49.53826219823297	44.532718916259796	49.04627387691256	44.90166195538128	46.53260804119568	47.757583454150364	41.70432289993363	44.99517051754938	44.804038164428654	47.603526948134785	49.70637114696678	44.313640961060585	41.96835052550318	42.185257249308144	42.18961220574769	46.38566519633743	45.412057008653015	44.59552272040354	44.56404296644034	52.03862851202891	46.775718463502514	48.808555511416934	68.49055917320699	54.32473019560648	59.51339331334862	52.36587626027109	58.23617446861501	50.89890957447986	57.711169689299346	47.30384795681345	48.20963901559075	56.402725932507806	53.75052541450959	52.928588923453525	47.119203903461994	37.60686587115189	50.43507394758612	48.62751974775731	47.84004819191122	48.12301988147979	54.89228509399402	42.601310261891626	48.20905566044913	49.13775319975704	48.485860689784985	44.367048559328126	48.5473687766576	45.288278965812886	55.467013935584255
44.70862963727963	49.217660640316865	45.19974161259097	48.67556790590455	45.10852632783943	47.3950755458831	46.99807685106417	41.81752964983879	45.304499072317775	44.17523716541262	47.578040843873886	50.01967989762662	44.40904714116436	42.257701849234685	42.320286736305064	42.40109055091637	45.9151841138558	45.1656279618758	44.9867240745616	44.57561696418584	53.367749529511286	50.361110507535216	51.45938814406601	67.49165698305443	54.39974640055287	58.737764573166444	52.675427064956466	58.36248764158705	50.84355878234628	57.143129082038556	47.673432726325096	50.50738503023655	57.06663335632297	55.920970969774714	52.59131197160465	47.50884495284645	39.51852623718095	51.81085040429322	49.1046947858401	45.9691273182297	48.224471742416874	54.114001199513126	42.130415475964035	47.97035091020637	49.49291648969259	48.41079856468725	45.24661261736057	49.041633934736694	45.73748301678019	55.63958644357484
44.02378994909949	48.24030284928871	45.319941628600176	48.25454890247357	45.3428377147152	48.601263163298896	47.33011296918186	42.013839061559466	45.18227566651573	44.52494274043404	48.00084763851722	50.75034559844034	44.776625762030896	42.01730128389413	43.06353567651029	42.615375274589766	46.02027636537029	45.47069568432679	45.85518668415414	44.79004413788441	53.075296856461684	51.8172052225007	52.49248398740475	65.75341957993055	53.51086735800076	58.14446086997377	52.06204886820744	57.44847932599611	51.60864332877343	58.966789952781994	46.74237800680724	53.15178898880904	57.9748805663474	56.88413845993563	53.74536415499764	46.671887214246674	39.05041090752948	51.68987927648588	48.142663434435974	43.903098190869464	47.94699213574829	53.26518270677992	42.25496349491362	47.92060802982695	49.65921696655059	48.537891640133346	45.55406187024611	49.0981822194243	45.755478301227875	55.460570040685276
44.0378104628954	48.58659092271835	45.230675609392335	48.065489132337305	44.33826076151885	49.08140748534073	45.85693606607218	41.81396474675793	44.86596038690887	44.83742793133951	48.55650937299651	51.07647947362896	44.52487466599014	41.58315496960755	43.89231912086999	42.699543676369714	46.168254931090736	45.45916418185296	46.06119665661869	45.21201470629861	52.49019242267616	52.681564111796206	51.68122615512104	65.78002373358845	52.46230096200712	58.12761249203471	50.92518303408883	57.10996722409721	51.13453828059041	58.4293911409069	47.00489716810665	53.409326958898234	58.32363331137043	57.77678831472318	53.9954637320822	46.94232775812141	38.64627449222318	51.69885782090556	48.750268849567064	44.88213339268867	47.67463249932393	53.77784559250787	42.615348000584774	47.83046079018181	49.10692699808477	48.45736081622445	45.26289970151081	48.46603198103947	45.99408723842057	55.36639830123533
43.34641791030554	48.972458367630665	45.09129146039694	48.205281971007345	44.81693868073455	48.732644094092606	45.744270820727806	41.06115622676555	44.72687724954289	45.21560570319624	48.689356356192555	51.16754790557394	44.301028565994166	41.58560422408163	44.40903348315491	42.6275691816827	46.15006582244183	45.354347923364756	45.540645606054944	45.16165242786959	52.8584435757335	54.609693681153594	51.84455189753802	64.52136505781941	52.528494434456846	57.44939115412497	51.17371577191841	54.849676658631815	50.54627047744905	58.575240375665345	46.53230727196752	52.54660301549169	57.96251746896295	57.3378603717179	54.11263779858001	47.05541924014376	39.71913524755094	51.95250284944481	49.739339826660014	46.109628901284516	47.46518262417332	53.54214300383034	42.581481724863096	47.838834663606384	48.48814228169577	48.34681131693019	45.28637647131798	48.62302975577554	46.4443752775675	55.29248073519319
42.47965697443783	49.08019647798624	44.22074408343438	47.661760857595524	45.68681721369228	47.535165619677336	45.285595604158516	40.4241958940476	45.19615089413321	45.234592937607744	48.787828523253104	51.083463699138306	44.53482867080953	41.393233597766816	44.51422919787263	42.832660138872356	46.37622653256334	45.13542994533172	45.576563286517455	44.873344834462436	53.981960206164636	55.69017896236575	51.834200354032454	64.24176757304527	52.20337937737375	57.561327931773086	50.63289042442278	56.381327777040795	50.89504161479392	59.09837016992427	45.91603226249571	53.3630732630542	57.81467612649228	56.25753902841399	53.817583423867134	46.682693281346424	41.83876011382831	53.23508075774221	49.340072582852926	47.29146388698712	46.412451008645135	53.72209597326075	41.74538419001572	47.91318896327768	48.88972135702981	47.98281033575821	45.76129400873694	49.18330445741237	46.34894368620843	54.626109410580135
42.28700662784429	49.25686727499014	44.54907333767887	47.07475321181203	45.90140129275187	47.400760197932854	44.734446889549595	40.21484290590168	46.013789339814714	45.63292581630259	48.70609098636509	51.36151766506904	44.459534191081566	41.052213473963626	44.50310768528247	43.11823789877548	46.74417959207754	45.133160109272296	45.32101534758044	44.9309803500382	54.54877926818712	56.4844219684406	50.0059194109203	63.5932730949844	51.8972147872103	57.45059805748692	52.55834260386063	57.88256247179029	52.83592593844209	59.24421225522857	45.643269522278075	52.44867325385147	57.95036074728469	56.54676760714281	53.68494014021606	46.608618514315886	41.32033031993342	52.677611662276036	48.13027013940258	46.37338692203236	46.168290332063364	53.422458719523085	40.967750554009854	47.84088658439913	48.91353753589096	47.6430627072236	46.363237283323485	49.487028644373716	45.6615328086606	54.35617441163157
43.75954699896613	49.53450422391729	44.48385723138029	47.08180868742809	44.481437996931255	47.094004689571165	44.665107694915314	40.689080039198885	45.59693246026259	45.2312637679534	48.51820314507542	51.150635099250295	43.77011534313507	40.90166175197911	44.221670540582785	43.35189410734188	47.334785638168945	45.24697877098429	44.99696339608205	45.115136244149625	54.08457771870805	56.39341212254784	49.66063145800328	63.66893288699744	51.75463302536399	56.76099447658314	53.52361341638405	58.06635174653308	52.288241473134775	59.14021943141513	45.98728896720855	52.73274639785831	57.85259618685169	54.96076476203537	54.522335737250174	46.402949729508165	41.503221464565215	52.49251816135265	48.596461466727206	46.546971175962824	45.95655902285754	53.32136290860631	41.03334637426316	47.62321929810365	48.902749343450616	47.17061565416926	46.48288030961821	49.36095836159104	45.08659190427721	54.6482472751179
43.080740338870164	49.39478982186696	43.69540470904658	47.79669808563887	43.265236388543144	47.43407297344015	45.2370039679981	40.13812310744014	45.579577881253876	45.23090476181484	48.624568497359434	50.42930545407757	43.09882020448995	40.83860589215112	43.786876081137684	43.45837583935778	47.56608235320442	44.976330822810766	45.43799302806283	45.58356386753039	53.580837232098084	55.70258098092147	49.765544529398554	64.64158719980182	51.4244618032336	55.92858209692749	54.04546836107655	57.894030301264586	52.44362061561723	57.90077174570023	47.383917035105846	50.330110093446926	57.38192369353097	56.31242883739707	54.96671188165856	45.35633915879652	42.661938898865536	53.870798693137665	48.995394574412806	48.248560744250824	45.90366846499107	53.849862236120224	41.07143889244222	48.036957078774506	48.949345503044974	47.278186385443455	45.88243809411767	49.1181914843491	44.51031075948558	55.16676682072189
41.61375807529105	49.21872970493522	43.167870235604916	47.85000349299677	43.06913500882113	47.03658689416408	46.31859152560275	38.72368982978757	45.106274467019745	44.74605894570321	48.1667177078145	49.928621922914736	42.74703010232943	40.552505874927384	43.59181241997207	43.68270914375627	47.47190753206849	45.21007658353581	45.66282042345792	45.799524719935015	53.32583862199378	55.411253745076415	48.96135883927768	65.05738314124402	50.847345758833406	57.71830091264613	56.44601716742994	59.23674676390692	52.60583958360383	58.48391156405561	47.72574519384182	50.004017413920984	56.09205987657529	55.23809425628084	52.921635795294975	44.174438721458564	41.77338156807397	53.512655470285324	46.73841171821098	48.33602984890983	45.44183454930943	54.30348445362748	40.76460357290208	48.28265217426418	48.35021115272961	47.11722847851864	44.61094007865835	49.48175521077347	44.27188057142684	55.52172063171918
42.38400288642915	49.17163708234843	43.56965751371284	46.710863381709565	43.048220755496295	46.72255337140992	47.272229295411755	38.24124921009059	45.47710442826394	45.01536989392223	47.989433703734015	49.781293706954344	42.542378567154486	40.14465499475727	43.51588281621662	43.58384690818044	47.555781450892745	45.39892428703566	45.76852701754058	45.29612664049563	53.32460149793608	54.79541296329148	48.655650138773346	65.84589840770455	50.8481351731505	56.54941245494397	56.16755955037137	58.823460064709316	52.21772462417399	57.5331386116871	48.19146125421182	50.654316222808674	54.56818066380415	55.699181238439074	53.08363308727247	42.60752617639326	40.280231231261624	52.884384470835826	46.312085414727804	49.2565814684694	45.277397432968804	54.99461919153029	40.21572919196647	48.06157301663512	47.63337096586427	46.966833888783924	43.54891838831485	49.60048070263857	44.4326916264578	55.332826492715995
42.74629529516596	48.942359050047955	43.748028818003	45.998569822254396	43.492912768642725	46.9697928397147	48.226110710310294	38.06866245503814	45.224136104067135	45.05037282617394	47.722526121877294	49.58896150013621	42.27468903897479	39.72319159218221	43.36123456609931	43.29300659738772	47.83777614738787	45.126259588886505	45.859994096910114	44.815351347709026	54.58767558156886	53.948372761706935	48.341378869768114	66.0152304107073	50.32054900447591	55.83308278169551	55.721733412369254	58.18378328573062	53.250168710473716	57.23019605759223	47.04792977505787	50.51369348975941	51.585211614941535	54.163882818038964	53.11232870508052	43.66120506505331	40.49251759096211	51.90424656276038	46.15080626254754	49.778341508649355	45.38181148974113	55.08529350645282	39.75413645680602	47.714516715054664	47.366106887071744	46.68128096501029	42.737563160973934	49.361049383156505	44.380750135620644	54.873261749701506
43.364533098285634	48.90598900597462	42.84765679072926	45.944614489149906	44.3508391770345	47.32643790137045	48.91289990848297	37.06331297643168	44.94216517649505	44.72749577605872	47.032285147501675	49.30235411698783	42.10827632515915	39.84870505808379	43.156349223373546	43.29358253713812	48.56128153031037	44.85702861891144	45.90990128844861	44.38422219640024	54.73087424837601	52.32979258519887	48.083899609715964	65.3532212944853	51.40877521493384	56.107828020152255	55.46416935372174	58.99247132459975	52.88415729983159	58.13415802012128	46.11827165722599	49.82908403104434	51.00292947670834	52.6537189146011	52.32019469834401	42.9963035928751	40.34212017737241	52.3203810506702	45.80228290300546	48.77567794467236	44.97045145656813	55.08806533940213	39.5670361631032	47.63579899832017	47.02183917349309	46.6296927358252	41.5926952010497	49.406902137824346	44.26835795071856	54.37037585511789
43.300826056017655	48.70229279109623	42.75500556950765	45.73151089405827	44.048143143687426	47.34489834150257	48.32252931383239	37.90456276091525	43.66525990299105	44.04771399082947	46.431706337104835	48.678626672680494	42.21805988981393	40.15877189459736	43.05163135538168	42.80716677040333	48.66817589656245	44.569904219852425	45.95416224053604	43.57353719806241	54.72282813021126	51.676871087468925	49.463414244331005	64.82765828575263	51.97072411486607	55.41561544357802	55.75566444038818	57.13303611225688	53.87812139328785	57.71508289547397	46.77052432319427	48.555580876355414	49.87185544423182	51.60916802405247	51.228676914654756	43.54038956435741	39.782489114951645	52.78342732045806	44.156362442134	49.58065671377781	44.71698774694109	55.08403896779426	39.380096103833694	47.7667099921331	46.85083944758428	46.52495230063912	40.82103557348203	48.72435971946566	44.824524813666805	53.91512688672064
43.596751714077634	48.70209264510096	43.010002697195326	45.895246960485785	43.59726177786882	48.16701759336029	48.146027842124006	38.75560299192913	43.540913356431325	43.32347279451923	46.19844439131722	48.089883553684935	42.318787349739935	40.168484778667796	42.474566212816306	41.82841631306245	48.6133524110374	44.47523614066249	46.137836453842255	43.07004632559861	54.320784963097985	49.89402722765633	49.732457330531695	64.76229866804354	51.428464631908405	55.31848520952574	54.92570995788012	55.89529039951967	55.18180165429998	58.246866994292056	45.35711641534789	47.39860160106525	49.99922927363932	50.41468406403954	51.74268719851759	42.64782595800252	38.95822853727898	51.52368508203396	43.24021488180392	51.178917102173	44.732243562268	55.09456112928103	39.23272802854938	48.10909148647866	47.232976337394625	46.603789192789804	39.78275019048932	48.487087284054304	45.44152857784269	53.3621783480761
44.56110369890075	48.83591015589995	43.09316630374624	46.032361245478306	43.354644525985286	47.75409191873472	48.14991346355425	39.18194801084249	43.63540984134234	42.98099435801693	46.24519961180288	47.40368555672967	42.39369348279025	40.4412602057606	41.70618564571097	41.328908363820595	48.459178597528535	43.77224992466544	46.410115840633416	42.78768377807066	54.55108996904165	48.07101039550691	47.89938620234064	63.807636030956594	51.26764692556869	57.13223101053284	53.75581680059787	55.24408179751849	54.14071603226373	58.47525874808166	47.49415238073443	47.31139073263187	48.820522155654444	50.45396623497746	51.97194329714362	42.014043393422426	39.56483001322062	50.63776055950423	41.37636187567231	52.52373573878713	44.93743261119113	55.06035520950998	39.19915593868561	48.46393857796195	47.28997520173383	46.322049381859614	39.54151761293272	48.18785772664638	45.5439894470267	53.11823494583885
44.58983843704854	48.79958721276531	43.463655597861525	45.68961499559629	42.29708265002895	46.84269331292693	47.95938955480869	39.237886643870624	43.37714034141772	42.08005612414619	45.71729414735114	46.42203695303844	42.28126059869883	40.65101471798463	41.641695146939185	40.99309754211175	47.907155213209	42.617575199564925	46.50739741282095	42.52849645027218	54.645661557284704	47.65442873434865	47.93548816131056	62.9163006318102	52.07972555528406	57.08380380695035	55.132964947804645	55.82711061974558	53.20470766120682	59.02463903497286	49.2521511061289	47.89568826635809	49.534050549037545	52.483361371772716	51.80065400417878	44.34736651172842	40.16207166801858	49.23631964718866	42.62061144171634	54.12277292804084	44.82214591571777	55.06157918159332	39.6536017107022	48.49827144357826	47.42328166267959	46.002016311979325	40.030341160538676	48.66571301347435	46.204279864597005	52.930656577772424
44.04826181958232	48.38956787672227	43.39926075972198	45.99033457579659	41.71504037601599	47.19916536972825	47.598475399477024	39.57047011202182	43.9923685429248	42.36462724358408	45.46995151461498	46.1278815879085	41.90086481775485	40.92566353015485	41.45077415548413	40.585571470954164	47.56373920999115	41.47006519414092	46.52964002299326	42.49909422038485	54.487695684887555	46.90001357216921	48.50982329951872	63.728338418386706	50.50678439745951	57.44216218444449	54.86677608105608	54.592803352802655	53.6097552718953	59.765175707599056	49.65035678204457	47.66476747033746	49.69239032438722	51.59376172490606	51.80078094817882	44.50386597150939	41.18701287092458	48.611427556807016	44.10040060287284	56.583123319932554	45.36777159213758	55.55976211310722	40.121403686036224	48.916651082420636	48.53480405000346	46.16416814520682	40.3107235502443	48.96219943203926	46.64396681112659	52.865554807029405
43.96450047504189	48.292118151022	44.27076855261631	45.87705625482646	41.557406159021724	47.592615702766736	47.84912998138605	40.018839741614734	44.13607456658967	43.33887894969479	45.355166750116844	46.193327335677346	42.109357091238024	41.12524394008429	41.35941551289369	40.476607726933466	47.22271115034185	40.875700766567654	46.58180902722865	42.11613887229545	53.37196350780422	46.758909591119725	47.41511086580997	63.54863281349864	49.921565721202754	56.55093379676083	55.102066882819244	53.36014218459126	53.070878136128535	59.41582168864652	49.25277316665075	47.64810785769111	50.65378321144631	53.89918714936055	52.63316881236274	45.31059966350063	41.58359032216117	47.71824291662343	44.593129589964555	56.918444619933524	45.69409724971915	56.44952680318848	40.36037647355643	48.969176654430726	49.19674245188938	46.31356943807888	41.1666088307264	49.46447116861615	47.17628078131313	52.96770730875311
44.56370342612251	49.373419603287054	44.291391336578776	47.003075097844366	41.76092451923854	47.366948599337796	48.18129882021301	40.11708324496641	44.65608634955734	44.33520783085151	45.31644274362378	46.32263366907933	42.82302127198594	41.234179630343164	41.5836919155835	41.02371317286886	46.90674246905128	40.62558117517567	47.025701392718595	41.752037938446136	52.79736474289944	46.30349690474945	47.04291197343571	65.4310691730256	49.96044214691761	56.88643186001702	54.75778090591636	53.66862332910688	52.21340567699211	59.03489508542456	49.26261350680095	48.1734907697969	51.6926801943663	54.505839944419556	53.72601302459647	45.0531085712158	44.25970948894677	46.44478001918138	44.92234019588475	57.53500028267929	45.762080784346146	56.8703780449684	41.073680886974046	48.72621202239634	48.937562680462385	46.179029073541564	41.85677579947461	50.088864728403365	47.73781379787045	53.27434194368351
43.520443362438826	49.23072815925223	44.045313195111106	47.683705456979744	41.710927598937744	46.662227353822416	48.12363637377854	39.75204210446009	44.87811771197811	44.64871209774406	45.752074975114546	46.15403504225848	43.46409035311443	41.3954705513567	41.62480176816982	41.486367151499316	46.7937813214708	40.30001544487684	47.18157244178291	41.481624493271035	52.25730137795454	47.13974441696036	46.81883362477875	65.84938227331841	49.70360736991979	56.64625854130119	56.79985255609539	55.07682004490618	50.83855996822638	59.65042653141529	50.860537991276104	48.19160173486302	52.086870197051894	56.5080066077797	54.87680831918201	43.62076467238241	45.0675391490793	46.10389713643643	45.801059962277286	56.66159583298427	46.182550761160954	56.59934941483549	41.66353988750116	48.414494172156544	49.01574967340057	45.81366396209943	42.384782968994	50.72773761363019	47.55680041014033	53.84378650788133
44.73186415511721	48.408199156025084	43.813683608280535	48.523506903180206	41.98823210989701	46.274904798351784	48.19532062905154	40.82954435738129	45.146222570363406	44.70813080820895	46.11314470601978	46.160640887913495	43.71165966776868	41.74060831907627	42.04818664422707	41.58396765256044	46.52596227576721	40.12002235792206	47.37635237404132	41.28879918211736	52.71295849695837	47.35661636151062	48.410715686077516	65.74757638249697	50.405893075328805	56.25357250854324	56.15844247455468	55.33225693902009	50.6023231435578	59.29745434928072	50.851992329791734	48.689962138414586	53.519816129712424	56.06845509838627	55.60064546061995	42.79548919995158	47.10166953563964	45.813223137339975	46.77839061778426	58.700140402439715	46.51378154058744	56.68775899951807	41.713497191708754	48.1769607532107	49.26637701648425	45.94766737680643	42.795334465110805	51.32268870193384	47.45046888506231	53.675461596650656
45.397374630922215	48.188908549050105	44.4203345378871	48.78405576448574	42.0944605049999	46.79684687587174	48.44368071058686	41.442796498569436	45.132867337863054	45.31547529022734	46.689505653955834	46.36948012633133	43.395378548922835	42.14208293846101	42.35866981840809	41.26452265354751	46.294242279168564	40.73297026971143	47.53242796792484	40.92949824068447	52.64683632869942	47.00129557995244	47.998648168996525	67.10531865139829	49.969157602489	56.79704826444287	56.092753916327005	55.69695455901555	50.658449965982186	60.157996165348	52.70950944615725	48.955518098552986	53.87267493011969	56.404622198688564	54.52981368370424	43.14541541343842	47.43980243136565	45.497775220327895	46.01691988846623	57.67473316689226	46.57771259685072	56.845282857830775	42.28261470551162	48.633083352983114	49.86721773561475	46.74214379817811	42.645738535876866	52.42191637381613	47.6309285722628	53.885583484329025
45.44042644709875	48.20912859510313	44.27018605856244	48.22081956576896	41.80154204263103	46.593863552299645	48.41605291574873	41.45542766290639	45.10054600331178	45.61411232830228	47.40814836916411	46.86907041167538	43.19082491663948	42.9139949862011	42.06619755244148	40.71001816189574	45.96587808086505	41.07490382975847	48.07220779164077	40.618319078649385	52.01274633358491	47.854452918568555	47.330276619344524	66.90953062835612	50.76911917726484	55.96157055300038	55.01013734870963	56.510314503864166	50.36817524825586	60.48037362092118	51.811077767634664	49.96889205862907	54.61331231876098	55.033564861481786	55.4843025172091	42.3189255253332	47.11599355966542	44.707454775558695	45.683570230889764	58.60201550811405	46.32828739691027	56.762465839219686	42.12541668271261	48.480734286670085	49.47069259532767	47.4236755891541	42.875361925599165	53.06793807627316	47.578615946649336	53.55275705193028
45.334429439984376	48.49058917345806	44.72727944659726	47.58524329685345	42.37325708178023	47.11240603780453	48.43572079898107	41.35125943417102	44.1602306506196	46.00138437810779	48.21128080159801	46.78665897662476	43.18356196072084	43.55414631773617	41.98647471950892	40.48515830696198	45.62165057709236	41.376823755812694	48.40448820741739	40.32151343359785	51.238903555383885	48.85967925124309	46.53453887372848	68.63305669217591	51.466838616266735	54.80776846737384	56.15601618005231	57.434214746726354	51.035773215402465	61.3066020271783	52.2340352631344	51.34391143125805	55.00038742478491	54.6267863415723	55.57853446469179	43.28053725851846	46.248278747581104	45.61635353050093	46.926367593473806	60.04180506739955	46.57280144907092	56.59084246166895	42.078088952621655	48.52561116989502	49.138986602325765	47.82970350153059	43.553824971623946	53.07902416738841	47.73820174554573	53.141195761341784
45.556169216768716	48.71246854806513	45.09346918971256	48.089993784016904	41.867775948221094	47.883527140933346	48.38382369141778	41.34696391298487	43.19215457789236	45.45391340161558	48.74676359305981	46.85223058995159	43.58896888061992	43.57728172039388	42.16711792570751	40.98263538372716	45.57335818612202	41.8445910366117	48.85743014085098	40.406684584958455	52.742703664230156	52.35472695628036	45.26933089822311	68.75552819387589	51.2776271344006	55.57804620998351	56.12329329290541	56.95403852973288	49.72587366285846	61.52955101947417	52.57538327119803	52.592462647489874	55.955588197487835	51.80336982374865	55.62932307292266	43.62500051961207	47.05411491269843	46.450268808403465	47.38861920742396	59.032582140589895	46.37243478216363	55.957942708795294	42.009821688532305	48.793605538084215	48.20810571207406	48.07815289975683	44.18232770187469	53.10512208299295	48.38777353950276	53.44578915395756
46.12669130787235	47.68448120074043	45.45092326117309	48.23050622671505	42.24652068639052	48.61629850139142	49.01710300142099	41.66602065296374	43.45579391153459	45.21651064846131	48.91044088678186	47.18433180558541	44.05567117558399	43.87584685987417	42.61111910080519	41.24571761598524	45.222504246454925	42.07314329016729	49.44852153727974	40.51972948733037	53.45931888874973	54.42491147158238	45.412102934647	66.83497860927359	52.196617327396666	53.48559900693802	54.97847281201808	57.344825298684974	50.568369028858875	60.93736264465639	51.15179244465819	53.01043853466755	55.199007756670056	53.00890348595386	54.60350322792106	44.078675550838234	47.12630353236517	47.62423980819679	47.919564212765515	57.715099077531704	46.58578789057251	55.69677692465454	42.43129565511052	48.91466407775464	48.271600934940096	48.475169871516826	45.42139701054234	53.19910434144472	48.94468555328029	54.020707522597505
46.19701921614543	47.317614780813365	45.22191529334933	47.97400620911088	42.01537900211014	49.04054190351998	49.55292636220315	40.77702139743703	44.41343145506447	45.280566344025175	49.35791641575067	47.37103280635507	43.603727287041345	44.10334608605673	42.85615483455997	41.37832073549999	45.00785067969005	42.406628215109144	50.13464032259577	40.65193600352767	53.123358239823496	55.01245524696955	45.44647593265601	65.09451082268522	52.757429015208125	54.38188759743544	53.75907395148805	57.0321895092002	51.26990030630784	61.04531842197055	50.33333126457697	53.07576086976658	54.570062612079184	51.63587760962227	52.80155065191505	46.00204275331623	48.08491186384908	48.95824711576371	48.710551992721406	56.15588299474189	46.618809240880275	55.474901037827856	42.70798970138582	49.14206817226232	48.74808545294418	48.62695097923474	46.368524590360835	53.21051183227437	49.13487051475215	53.70097040555967
45.036574122293594	48.11958858237722	45.919599691908495	48.630609847619525	42.17078748323207	49.76488348771362	49.71944065679245	40.0377019361606	44.23780024525756	45.72645501837861	49.804322769732984	47.46537329461566	42.790014916155066	43.50034590820289	42.7294903998658	41.647943210662085	44.64159304990376	42.73569505162663	50.154090896091994	40.82999526115099	54.03314161289997	55.481681305671685	45.24781011591613	63.79282141073631	51.085145599524054	53.88061303064565	54.729036220372876	56.50869547213223	51.06141127603475	62.9639358112702	48.909456767288894	53.83657617925365	53.95502786475376	53.37217597557393	51.30891830066556	45.446862216681424	47.846679324707864	49.80917384098429	49.8810034119746	55.457225163550476	46.74519562263083	55.422069203778335	42.80402338813183	48.812847396350776	48.65704931954295	48.790347835666076	46.77927163390078	52.739496769481235	49.251475371152694	53.45299413166675
44.429146675005974	48.049734193311295	45.82453989610167	48.16474958240879	42.3513017387133	50.01472195843483	49.854335984658846	39.74763288347296	43.73077941028586	45.73353502305384	49.916787277926076	47.44170051427014	42.16594572568849	42.76776113708709	42.307872283544526	42.454853226644545	44.53947098960905	42.99470722923575	49.75075010573106	40.97004026671959	53.908964699993234	55.175818360751485	44.1046231471338	63.11173505667523	49.465985232077784	53.76273569100861	55.48503536534292	56.96767335929391	51.32150982757583	61.96239152903013	49.60585687964224	53.47004326436986	53.96947870189773	52.331640206413866	49.10052597843147	44.67834817112544	49.00129663582407	50.101225983665174	49.742398941603476	56.50412832614036	45.717479258077574	55.19017694039661	42.56208573942516	48.764102234510396	47.80921325580844	48.47855181052013	46.93690771527545	51.96342682883559	49.463951082230224	53.44184336039503
44.407764452715085	47.32982653542021	46.04338609224489	47.712999724086046	41.46889655404364	50.331219895114536	49.94894271583453	39.14159723430882	43.548749268037554	44.88442732194019	49.98135763142121	47.24743227359077	41.510475837616006	42.68161398876554	41.95023513632659	43.04647152926786	44.74047873879946	43.3167532338642	49.23181175963412	41.563804481538554	55.881181399675036	54.75886089739984	45.41989985997983	64.33893445385785	47.528672094433084	54.14717943726348	56.09421754592501	56.748621686162686	52.56812718693727	60.441197447181644	49.51796476884307	53.83439774716211	53.54912758397772	51.831517865838705	49.04680972111867	44.71085131888401	49.55359479870932	50.64071892033043	49.22191233847507	55.16533617861718	44.698653583601526	55.484560056856	42.0286252239143	48.382545362130436	47.28258602910786	48.04011029848191	47.01210135136646	51.938474984160514	49.462097801445154	53.25082991504288
45.22350407073514	46.661823151851586	45.638931026370976	48.11708626555306	40.92960136786156	50.144158847514554	49.5879233577476	38.76095838322839	43.25256931551382	44.314086129805105	50.02612570510664	46.550643246798224	41.07751224837475	42.42345074528466	41.40657315886275	43.04434106922524	45.02135169114844	43.751504107826825	48.526362817085186	42.20016075618155	56.25582428239309	53.58318967491972	45.09311900929074	63.30961545840057	47.196760599832594	55.19637211287368	56.313973464575824	57.154336274534934	53.73106357550484	58.778276011343614	48.42400754915131	52.640714297046436	53.35830081183702	50.95474517634415	48.86952070546102	44.366046016290156	49.598980773180564	50.592070539322854	49.752139623757536	54.65134936226259	44.62697245496327	56.03156433969553	41.54879716251671	48.12941433640607	46.95695581343781	47.56430236034084	46.984344807848515	51.55431567126919	49.382968673145214	52.79048560720403
44.59088436702091	45.850407222581595	46.18608640702984	48.21177020959195	41.009115606210045	49.839727886438354	49.555249440758224	38.73406117796557	43.89240679379309	44.102595842704744	49.7615825558621	45.66910230526992	40.86806772724352	42.06273030673177	40.738904813509585	43.036255547517406	45.17048974239683	44.07971292056865	47.97095423485068	42.46121600396287	57.255854550215126	53.367078457770454	45.151893915074076	62.013968643648624	46.252267073709184	55.18545011386552	55.27580909345865	58.58744893842137	53.27225999647257	57.99306618245319	48.07888850395	52.87589864800036	52.81453760822497	49.12740386140164	48.79443203203178	45.79910094565218	49.737799896533765	50.32816022127507	50.14961718933371	54.62990740057026	44.631262969674566	56.282538773866285	41.43442840060829	48.219931382971424	47.13710384817125	47.168907710641115	46.767865836774405	51.265113643286135	48.59672815369166	52.099733105737315
44.424905747114636	45.014533225768034	46.24591802614181	48.02247417972505	41.79618044717268	48.5191152437334	49.296758141379975	38.006832884776536	43.21045365115265	43.962621000618036	49.69793014145731	45.608515957792676	40.499823662983324	41.47920729807431	40.18935619865115	43.288780902010984	45.235134275667036	44.5793458272352	47.88465197999608	42.411805197169166	57.536055980331994	53.017210284333906	44.12638262669239	60.99890552267335	46.83578229877201	56.33720449841597	55.833095526853	58.76842001055458	52.356558814311995	57.12121548054961	46.65073701429168	52.523882532056824	54.079285442413685	45.785908018491185	50.234932610053924	46.12739543019301	50.262427034289104	50.153296962079416	49.836413934424264	54.32497831623404	44.27639661757764	56.63224701427454	41.75370855887431	47.70712536401863	46.89618917327669	47.516467701329525	46.1370316826428	51.28893662898489	48.42928562603424	52.40226462145516
44.408834310689684	44.75338168711976	45.9453411755741	48.21191426923283	42.33857466859364	47.71071248867074	49.74633379364921	38.40355537055014	42.90466955151274	43.6931088767053	49.63138425157081	45.5799521221537	39.81535239876575	41.221050090585614	39.57264060300496	43.40734483471502	45.14823565357561	44.69447747748198	48.09218215021258	41.949991775342106	55.8649865064756	53.21080131023893	42.430141034965864	60.5987782796212	45.78317891569234	56.5974723307148	55.09105488414077	59.2762276102152	51.87112901009863	57.868864492614215	45.514082109325216	51.73200794285845	52.7826990264065	45.59469952822403	48.58789463681136	45.54022393753817	49.30404634043816	48.901128630378395	50.1698879256968	53.68265778877329	43.43947134650935	57.358483909452744	41.67946141969402	47.28691299306221	46.43128328852219	48.50470853600027	45.73656301486732	51.37083717510551	48.397425605820835	53.49583029688291
45.061606924051624	44.8707023169485	45.67876318822684	47.77175890942953	42.546211588436215	47.7408402414866	49.83545710262615	38.814944840552705	44.02808132827283	43.24239746976306	49.123679207982356	45.2443144092555	39.43190750682613	41.2392523909895	38.80782829507786	43.40542629692686	44.968883143571546	44.51292355890932	48.04881490315488	41.32561220503896	55.17360941386425	52.15559000060383	43.002060230878435	60.32504086954255	45.348552623354834	57.39193636012805	53.2788501196133	60.365884759792486	50.49908069868823	57.11212771081203	45.207495612486525	50.64189585628515	52.33460683509304	43.07982581766523	48.060839314638706	44.62163687243828	49.18207860495705	46.53554493001359	48.556517608145136	53.176860092405235	42.81604576887892	57.52189364914267	41.417184067929405	46.77078947157715	46.825935391102064	48.97640086011274	45.37994719390524	51.67949687077381	48.704510550787575	53.75207000641734
44.9002288768452	43.33645022492673	46.38118103563131	48.019923442982545	42.82738517408379	47.64013316009413	49.67526161445889	38.877556896353596	43.20420102332372	42.29355871058967	48.62207589934269	45.16627318278039	39.65170382289647	40.86734652885288	38.1992119072135	43.22468632642717	44.94407288133853	44.52801207792586	47.467774115386156	40.44134712325842	54.40231612833772	52.18340968553929	41.875576770302104	60.552634641259644	45.37995888067844	56.75431005556012	52.953866609268296	62.82812206879518	48.55185957854152	58.53608253694721	43.29415465334192	49.76189696040858	52.565102964849046	43.232591276344706	48.62257373913631	44.06236630376234	49.24625740452969	45.079794335838805	48.29485088139803	52.78636227435919	42.554016970534015	57.16407815893673	41.35990994784267	47.136520603365526	46.45968355449905	49.40946488842625	44.11392059569329	51.16763271608196	49.00074702358045	52.96934033360169
44.623410280179996	42.664814348092534	46.87273981524616	48.603124287809855	42.443420169692956	47.933855395970774	49.69636869773221	39.50886600152635	42.42558069602469	41.86495928863398	48.05873925169467	45.354374983949995	40.29342294836395	40.44477611074338	37.889745114599876	42.936471341247106	44.90676991088973	44.663975638926594	46.932912556520314	39.660299457555354	53.47843873918603	52.05855938941203	42.2163391888507	58.76493196434313	48.579989801563215	58.05122959981976	52.42830353004853	64.4184291159378	47.616101592080476	58.783341195901365	42.31212486879196	50.178115358913914	52.36961059837509	43.50744460625674	49.2590648474577	42.83375016619669	49.77502324841832	45.37872456993232	48.8006882685483	51.39373455130218	42.56473306829762	56.815520386759296	40.93487404132289	47.62136207425708	46.3086580311241	49.95881117410623	43.722573630258914	51.199350219179884	49.469554406691906	52.5692093368833
44.86091947763183	42.64855500646642	46.206602611755066	48.50609047700272	41.508827853232816	47.775032175741615	48.95576550923163	39.44334301082345	42.72115919443866	41.076738802705066	47.5557621245958	45.31700458484487	40.69291831785469	40.28264907924102	37.86148867051591	42.90221042505427	45.2860760785958	44.54311607294159	46.72781805938164	39.20665866865728	54.36483427815067	52.245379428733855	41.815453682460856	55.91710754634162	50.67574385540243	58.524654993517444	50.96308463553269	64.0249936560048	47.12784992664516	58.57359770792276	43.02637142100751	48.603038949670825	52.473333791311745	43.226703655471276	48.665305925913074	42.58920722294148	49.21027748491001	44.91800814204199	46.93594629978674	51.60324261651928	42.93215975445616	57.63385096352153	40.46577930168537	48.02585925145171	45.80545150042675	49.83359488489626	43.396841695223344	51.257877650258635	49.85999294956174	52.6171692725727
45.43097466195219	43.3850186963855	45.71074876086475	47.76372527672496	40.719488431008585	47.272863352975975	48.93542374736317	39.46339928471348	42.91571996425663	40.4268074724914	46.732252866691766	44.78604738213492	40.54545638071991	40.296739926434604	37.62215527450812	42.560547001555335	45.50872932315982	43.8904484066192	46.36882701033774	38.835531834992025	54.13200308132027	50.288615390865886	44.367187282725	56.25119587049629	52.850657476803185	59.40777335982661	51.03082654783882	62.84290312437711	48.38288765297655	59.531957879573525	44.97805772402485	47.151327838833204	51.03628303232495	43.41865568836659	49.435694211972695	41.66600494993943	49.70734346452507	44.37109134060662	48.58907100258765	51.79226721622591	43.71253131033797	57.031730446835404	39.734376852921606	48.17084060765804	45.98756735612981	49.772013630844874	43.38403214944193	51.101889772957314	50.28057847209095	52.078638628073016
45.214837174156095	44.06035512447391	45.62641555886442	48.35122135559992	40.37840126702126	47.6682616546857	48.52060187171164	39.655512444194166	43.20226414116333	39.768011131234395	46.05886945957024	43.97276328114023	40.180368264370394	40.29406577110102	37.103897552283925	41.93487428803399	45.392233352396296	43.10198413925884	45.82252418261153	38.40525941485032	54.16863494257142	48.435925486566525	43.549870848930944	56.2565955503043	53.830233981029245	60.00375467185792	51.278998359841594	63.46996334573637	47.730556096804676	59.25764011721339	45.081526336268055	46.701480901433314	51.24078312590304	43.14613490754897	49.69721886427045	41.31890011463044	48.66941451111288	43.540902444304216	47.329128824873614	51.87714427784643	44.154442392052815	56.98295335866609	39.58373181269622	48.55672759216615	45.981887070487694	49.28738002422764	43.63978965799645	51.58590935021588	50.22724108355598	52.07593851938749
44.36067992924152	44.95192331766533	46.18026572930911	48.81651658714849	41.1655196994776	48.01720744355117	48.03022568662073	40.3400735299107	43.067962603664604	39.76543491449496	44.88991983077298	43.65875138558137	39.86712130336594	40.01571551736797	36.84112288085477	41.69129408279226	45.66672967765874	42.572986165010136	45.416115953638176	38.20332408624868	55.47805050515856	46.62966465714652	43.68314583563465	55.811844988011586	53.06679474347961	59.938993727081886	51.781588678551486	63.1372022069585	48.48076330696762	57.67971099208195	46.224478393602915	46.03028287033851	51.61186281210269	41.9341104463933	49.92512368455884	42.091091009613045	49.671655505624884	43.438086220393885	47.505863014717555	51.817473938489606	44.3490760809174	57.11481960629463	38.60406032834628	49.2493483911479	46.0042859607395	49.267950941936746	43.756044733833605	51.90382768346201	50.40929687149725	51.76999452240783
44.19844109956498	44.984864350552925	47.35942011837279	48.87746199061046	41.88680223553135	48.0817859557389	47.57554970462694	40.55711981789554	42.378474228563256	40.66972685077937	44.38912976874939	43.673496703215285	39.384458765774816	39.93407714772382	36.83053205913279	41.98047004876638	46.368148429837746	42.448981288034496	45.37762077270642	38.29952001992789	55.963278692249695	45.370742544181894	44.80303518707658	57.1015322385057	51.9258214675306	59.16358993436783	52.94123476004832	63.248200126781356	47.25302352431549	57.602291647508	46.54623176452293	45.61639710181821	51.22660752777589	42.72129977444846	50.14941400686669	42.60579304380357	49.50313981924622	44.86882958974778	46.95655749052351	50.143079612173885	44.307856082846996	57.11635754162918	38.52877019039232	49.65251465612934	45.81863305017009	49.12482015808215	44.88754924095391	52.13082055140028	50.65776181376553	51.78635429577812
44.981971689135975	44.58448682750548	47.17916968954202	48.172187823124965	41.51331553636312	49.25454317122112	46.79115144531778	40.11959387377948	43.381312933011515	41.55746530343692	44.38957568490003	43.69565325323879	39.307474959568914	40.00580919209702	36.594856058966755	42.55953539538239	46.91787888553954	42.6809487866625	45.123347730555864	38.48916732046824	55.70029183422378	44.468132396720755	43.67663009415419	57.21972652539641	51.14214798798992	58.45648987277115	53.42432837788812	62.84929231067796	47.338009052412986	55.655953722924814	48.25328709157666	46.39286083138544	52.71131121203719	43.503723079938474	49.858857390858276	43.885758456529445	50.2644603779375	44.12968426465847	49.54135788554861	50.31193959730762	44.90125976494653	57.48689623262054	38.813642954502605	49.26995247454635	46.025117807940056	48.8185523398585	45.20104344778456	52.00454164077347	51.03227627151783	51.87361176426794
45.20170350250084	44.209724081626426	47.859564262861625	47.919977180077545	41.409566416000075	49.80154455797541	46.28633263231459	40.45381602839284	44.046110905997644	42.50482947079912	44.41148520752675	43.795001628161764	39.070064361900464	40.21381338976386	36.09022997027774	42.85923826890041	47.28314187271419	42.597917113671684	44.98728699457814	38.53889805390937	55.02341273943212	42.95864895778949	43.988184988529454	58.05929241356202	51.16755378607777	58.3332110682603	53.557547328194865	63.51601421990491	47.66192916985999	55.42895685022035	49.84531141850794	47.47821430595587	52.40175610938161	44.48470070368433	51.40160361095318	45.15472687056793	51.1383955614278	43.0272056423593	51.55414269173282	50.14751590972887	45.65665485277702	57.75693536385093	39.64314702153694	49.16716492762555	45.89240943335703	48.52397078451781	45.196044431272135	51.64790287765311	50.846208234645175	51.740394639076406
45.043886524673404	45.12691731751361	48.21894945152108	47.93403107026696	41.06865648617785	49.73592323827559	46.56014898809637	41.91976366129837	44.165389093459034	43.33771520721982	45.09291290405335	43.28254857829662	38.78211804888687	40.04813081931134	35.89041969389928	42.73710527105298	47.63646727902354	42.65822991539119	45.1393809397112	38.55499535733798	56.36553274105227	42.43769351489355	46.00243659541989	58.61636357130115	51.24298927608399	58.721063972186734	52.88669744050811	63.61974879224627	47.32364807068077	56.8362733959473	49.13266711967692	47.15159057859381	53.46619334206365	45.991529941309096	52.43205758155557	44.97935434681685	51.58647506230235	42.854830434899434	52.30529285511026	50.425199852896775	46.08725996949996	57.47233975191838	40.06950756836829	49.416067067903754	45.975929224929004	48.466537167973144	45.22437654497968	51.424918577460815	50.504394252369416	51.923177197112196
45.44656479699869	45.3458750639953	48.41967467514965	48.388060782278764	40.606414039287834	48.94830268510396	46.25257285476069	42.44651973615916	44.83845086575184	43.683383951131574	46.36582559821748	43.15665342974737	38.5201539249062	39.94112146188553	35.892997401740075	42.705351688042526	47.742663563352025	43.14028707830829	44.86039286816605	38.29114529911462	55.98634186616625	44.31715296978887	45.88629533369066	59.46654746736839	51.588009662555265	60.0656623708319	51.92531561645546	64.81983629029651	47.219624705306316	58.04598920305923	49.891594720334055	46.960514261832714	54.48702956246673	49.68338597200292	52.617318219365636	45.9973302274087	51.94674597814077	40.87454682978433	53.12928327268247	50.403178302176364	45.71958217940309	57.593559732008366	40.18158345308061	49.0970548084613	46.84734795336455	48.51621386776867	45.67623624260569	52.25675599040299	50.49988226788079	52.610957971643835
46.068294548777196	45.64062792940619	48.188889478924025	48.238816745346234	41.23371339045577	49.37830514991291	46.83759726285604	42.21896314143249	44.89229561605558	43.52231906731662	47.4156598136227	43.25861499434692	38.19332915910779	39.915106692675224	36.11765516950779	42.9983871640091	47.80057620560237	43.38351804493808	44.92862810912247	38.01256554514861	55.25776405574163	46.365992288939616	47.20786243961667	60.53121988599301	52.474563052588906	60.87075511399245	51.26154756535044	64.86171303335522	47.79436135929756	59.57916684782225	51.705951320721695	47.71794366096329	54.57056317141659	49.5244713002103	53.986393938365104	46.76341958414326	52.25773149180397	41.179483400181944	54.00809000268011	51.450767981179965	45.88954080368333	57.41695513913258	40.394295284912545	49.003893698060814	47.48643718261048	48.43698967366348	46.41145423354241	53.133245282046886	50.12920839091502	52.901888443485205
46.21269336216114	45.92151072516858	48.07543420171401	47.37826803797606	42.18297933405636	50.50052916236912	47.2876514986884	42.5211762764016	44.25948945811476	42.67767289151991	48.0116769522955	43.321718185628114	38.508625497964935	39.99005518215382	36.16622689741154	43.333227789930476	47.69755421145362	43.816683432051455	45.53611440570413	37.73149632393442	56.35224984740846	48.07113413787435	47.309719772344906	59.849716353288805	52.15021570959879	61.866909003505384	52.2724662579203	64.06017155101837	46.58662173884885	60.80651943583445	52.10061669333467	48.16231911349755	55.619657125008146	48.229925697901685	54.62382148567916	45.70925566443896	52.39533139020185	42.25022765244927	56.46839515192468	51.532479494760224	46.351948004981445	56.71324629236981	40.60103536975164	49.409088928181035	47.644315465176774	48.82508901887002	46.722447875616446	53.42846529806862	50.72848800811222	53.226029199619305
45.39995226082629	46.76960756235613	48.75097558524795	47.28338182732125	42.67614932037024	50.849424760981705	47.043107045749885	42.15983302461292	43.30345289471235	42.42743979811556	48.781966755436514	43.505693980363965	38.98099387850697	39.88979135867671	36.034406990568456	43.64812448165996	47.59091001351708	44.485413508614336	46.13310579653501	37.54058358147887	56.0600383209128	49.32951878323678	49.45076321391239	58.02249721591816	53.2286341505848	62.16720457370083	53.72451622515357	62.69218400564535	47.53636200913257	60.9175932985313	52.208796790715844	46.935899868886196	55.76091501567859	49.3778121854653	53.4598334844472	45.85570505450373	53.844882535079286	44.360932978820664	55.256244792249014	51.36243526549134	45.583505500031194	56.26163942634297	40.57825600627704	49.20077306380111	47.348759579144264	49.77228519794418	47.291730330591115	53.68911936784849	50.759800338151244	52.913704770536526
46.15235349002558	47.05040777380669	49.2054780596723	47.12766172207822	42.713136331991414	50.78995580301231	46.95002519739075	42.35833579026474	43.267286166717874	42.42028904442653	49.875352397610165	43.687200567747816	38.89113712178987	40.01478183679449	36.050018022071875	44.35956719027006	47.6819262430641	44.88327631397754	46.60439888801033	37.6377368018663	57.14413021984444	51.05284058765654	48.68389747470874	56.647423562722516	54.110845880036905	61.13105639007149	54.69623687474548	61.245500354274554	48.05424416713363	60.51902785883902	51.87443173102781	47.50884886478363	54.83510354292193	48.82120911380171	52.752059607887155	46.129273712568825	56.01635253406932	43.52691721218645	56.01525184998373	51.475649481455065	45.59542436699982	56.251944481904076	40.420430730921375	49.266495674400254	47.430740174027356	50.05798935570459	47.726505612443134	53.45719516826617	50.38408804637216	52.8402980896419
45.98875532427339	46.56714978814369	48.705414430033734	46.956916153466885	42.5441771905048	51.11902507884783	46.64743475418799	42.227755883974375	43.34001239770786	43.4058164496215	50.22400763964616	43.873789763271496	38.90601368471774	40.15939876821456	36.656299672255585	45.11795712759679	47.44341665497203	45.1564235857331	46.53211049339212	37.91323285812848	55.42036241638715	53.07578541715866	49.57406463239366	56.2539416313392	53.262963281476	62.09702711260051	55.64465604575294	59.01887779464825	49.20063514227413	59.76720679086809	50.696164139627925	49.40943559733646	56.23729003423681	49.254746516860294	52.73348097715947	46.3779569639041	56.72647383383756	43.15983157679326	55.92045429981331	53.68084676826762	45.92800400655937	56.308389721508675	39.863323912896725	49.66733383712545	47.58292402664488	49.94212245361992	47.6800088203196	53.41012949889097	49.9603625990046	52.65622147514667
44.53579444658108	47.10319498832972	47.63205665890665	47.61328003796811	42.72544036291015	51.41448679552937	46.06523849987468	42.29661757964827	44.053113682878475	42.87205624622039	50.84162129664726	43.818883328927704	39.03801163519483	40.320557388815764	36.89441803551594	45.75476228539257	47.57060580027762	45.53606009972663	46.29599695991496	38.060592194422675	54.348362898988256	52.564626168082064	47.88596351013137	55.136391051821846	53.98188077489589	62.41150289106321	54.398028108730216	59.62442180406358	48.89583029558668	59.146592440998724	50.78709580764111	48.83136946782419	55.67175127070649	50.050353497499685	51.862557441698854	46.48354127594996	57.65451737687283	41.983555217910876	57.9834319921669	54.494571200502634	45.888036697483074	56.26563359150995	39.384448796225904	50.276589300563366	47.34467705677934	49.02407379395274	47.19927315921398	53.508637838349955	49.89087011980469	53.03572801044806
44.57346655413336	47.58187237009084	47.74118499859548	47.45136344577813	42.77582261636089	50.70067521065311	46.207601284344435	41.900631205764974	44.21441270964994	43.122341703438146	51.63778709715932	43.54839233643002	39.07859473687152	40.21595093208803	36.649695306708914	45.935876652841216	47.818450726382395	45.83929250169769	46.40945648029258	38.54301623147365	56.37653964198228	52.3908533132178	47.97712503465405	55.05774081384324	54.308541220388385	62.62063303163377	54.271594159212114	59.61357329003341	48.29729893296225	59.20322453685728	51.583140350827264	48.97329979509695	56.56122444123494	49.077033018113795	51.633801616841424	46.559770114694594	58.8986849177121	44.48527325889829	59.41003874315297	53.96122046495723	45.55893150906162	56.01071930242269	39.00875649959925	50.951334930857435	46.51958046016156	48.475995440087296	46.71066341962233	53.00811220473555	49.46202537267674	52.691870119656826
44.34920628267065	48.343684253248995	48.312215118143115	46.88939550104139	42.72864434933464	50.375479874288644	46.11696201062016	41.803215735966695	44.107206185471995	42.9125445842698	51.9185292658909	43.76759822383777	38.90380677854255	39.91165339689475	36.686377832299755	45.7321251259916	48.01238386015008	46.38825891559081	46.451857152746875	39.33730594985869	57.0688626141043	51.587931033152216	48.93831711169703	55.85892322955689	53.20739692433657	62.886073559701956	54.861639595866265	58.86981256989021	46.47503157058717	57.66105390080163	51.08363769458623	49.14039967374804	55.748194740720635	48.52862560767165	50.14673102719301	46.18168942373096	60.18272450563388	45.10814380279146	58.08679562571835	53.825448252579875	45.44018631535487	55.8907596204309	38.39492944732506	51.51811839627642	46.2704169137059	48.08651463483199	46.95867549264029	52.93858896738494	48.887063455480394	52.31176222420776
44.28318502910784	48.094405211480236	48.063313940424464	48.14112052306173	42.30738255062364	49.9740018879149	46.25496013107275	42.024169049927	43.88013491538632	41.9613256547729	52.34039910859945	43.86689390553171	38.80448126409834	39.742837506217725	36.62122999794366	45.63964514613113	48.235448769357134	46.83404421805752	46.67939683038213	39.99937668609606	57.94593659222916	52.813563833159655	47.975976699905935	55.815573727669054	53.49969104038739	62.196786158474275	54.16174860721349	59.494710884003666	46.90325349442742	56.060693691276356	50.237511436085335	49.13349637445302	53.98324365884198	47.87599244496814	47.05342805195719	44.51920616546614	59.363016887712305	45.88548000012911	55.3894421080527	53.038671691694546	45.401864830239326	55.55804016033327	38.678756308247785	51.00371156067881	45.98709511765765	47.76986860805814	46.825649552839565	52.93116907886619	48.85782888357705	52.20822758014566
43.55781199097621	48.05628719807993	47.78198997966317	48.90406227026666	41.22214931158887	49.433802441932045	46.038272822275744	40.969591565169395	44.55604095003657	41.90230219145515	52.40301724152421	43.28080665535126	38.94329763197986	40.109840930324026	36.69423786718935	45.39885494951196	48.62169898721254	46.83302753049472	47.18523771269829	40.29807707185572	57.171333948951464	51.67254472290977	47.71732882411002	56.77240915753863	52.50440478462426	60.55211401324458	53.22815462098911	59.12338940594736	47.61403309148369	55.61720078423091	50.11904286845333	50.26692568143608	53.33591451818404	47.62523823069328	47.36325395654661	43.65502210827931	58.85396091971836	44.8124190840817	53.154741158374385	53.009953240172955	45.460250817181624	55.788007383092484	38.712464553916305	50.45493447560496	45.72398448167902	47.67533609875332	46.9264488639314	52.59378949782293	48.375517832280174	51.96814579817606
43.723353725905056	47.530706775427596	48.1552215508501	48.8472067576153	41.02606929037896	48.7106842178859	46.50837001646861	40.00307454462416	44.60804988012381	41.9194771344114	52.23197935727997	42.40028154783657	39.03035988365552	40.32229813904651	36.38542556031597	44.978336704915826	49.11735130394896	46.748450232526594	47.26290533940415	40.512287936564796	58.02116678564279	50.53674894973366	46.02364766985872	57.010876987338314	50.53290281360364	60.822828966205016	53.29284742788217	59.437785440798216	48.44855334479344	55.05596076797239	50.80788385919103	50.618409563254005	51.24090393380546	46.13638898512596	46.87811791991138	43.22079705647002	56.972189657533775	46.23305080685819	52.08385030049349	53.833497144136366	45.426728401139	55.92449811244149	38.26821428630345	49.73110808280128	45.215679913833824	47.76790914491984	46.84019841375606	52.521073332776474	47.76540023336995	51.845896095215096
44.14228375943186	47.28201857917516	48.28457782078537	48.46606275034539	41.1400265482746	46.90906016048738	47.26114924914043	39.45790532280911	44.6261762206047	42.28110459569878	52.17718534618963	42.186961158879996	39.14007866196218	40.29057072352111	36.361728334721235	44.50300421867421	49.2163560370595	46.730099241347844	47.19878844511203	40.75896143069841	57.95074311899951	50.642517578259636	46.2381866791689	55.7592531968062	50.535993551867556	60.91835398308926	54.24638969045369	58.35086509787263	49.134035249808655	55.48870397864349	49.260364461986065	51.85271871226344	50.34420081533348	45.83287595001212	46.82546798669141	43.11453234894922	55.69817511710332	44.95472833989985	50.3205124046089	54.13027702560714	44.461278739198974	55.95149567506414	38.20546963211781	48.91272445639282	44.47037940985309	47.92980046011481	46.84428601878171	52.937651784545615	47.761980117064475	52.2681875795261
43.94277788973218	46.41576253755679	49.16989346554607	48.93480284943233	41.70941886234154	46.488519100621005	47.574483695696	39.57746556065154	44.85774595484993	41.542380780202734	52.28773657948003	42.01450309683594	39.36757028919673	40.90124386556038	36.69792421084034	43.98916303892224	49.19369830150092	46.3538928051942	46.66472567178015	40.6437352838545	57.84422895175954	51.032506783465564	45.49326288594744	55.06205000726044	49.94993350549753	60.152476972117995	53.36137769531508	58.97639848788454	46.717152501490496	54.9717096765587	49.33859322979871	51.91202272817319	48.69009996524394	44.550533430836204	47.66203096801394	44.183709144612955	56.10063548354311	45.04592647235647	49.91965995792893	54.384930449021965	43.51451297855611	56.061671915077156	38.01244381702358	48.24452056591195	43.923929005069596	47.74181363804036	46.477929078547966	52.969059280002845	47.832640149858285	52.43361026622504
43.78245397016664	45.2138278818594	49.71385580698297	49.55437163244729	41.76214498359411	46.35705930661299	46.48795595718452	39.3281524028294	44.59172163971422	41.01496253334249	52.6887182869366	41.450777756626756	39.796762817474836	40.94317647297206	36.99148449663629	43.51901573466722	49.39706593717625	45.94137883775432	45.78303290858589	40.58163522513	57.90973520892689	50.41340523127215	46.38976453164572	54.57763086667174	48.984975599406205	58.64188776806684	52.338734994168206	59.13253613445821	47.32265202561571	56.45911328528625	48.56988245390994	52.37591663373639	48.01540216609753	45.26015125889666	46.190547300307465	45.55573626889364	56.16724604074776	44.82096152280053	48.770904582822745	54.02801066847033	43.64816463616726	55.671944172006526	38.317597798332	47.846913042014705	43.28194126527786	48.347568056031776	46.32219934528593	53.50644205313857	48.524091170312296	52.26881743690474
43.35364134472696	44.0416171132104	48.95676323486583	49.720392516807024	41.71085141408346	45.8232958615681	46.92228299516718	39.68148036621802	44.01141427703797	40.658868736773385	52.74164284175748	41.05954550290149	40.44765383157575	40.31927991764006	37.361020007980954	43.16543174770979	49.791683054398234	45.44006946525741	45.1259297668745	40.2498886156571	56.599875150674556	49.31309023415081	43.76598763855383	54.86742704123729	48.401160721921244	57.71697008346419	50.56658243874099	60.25464485530807	48.11097505970695	56.663621136660886	48.68492962639693	50.97246747305874	47.75732937994857	45.26085724973418	45.748895589176584	45.23471969057483	53.35721479308179	45.028037882620644	48.99689897049549	53.5107712112147	44.018265733209795	55.566321049413624	38.033094379369395	47.55242323683003	42.53103459967415	48.4286886284836	46.19667640533133	53.892128005139625	48.87237651490566	51.96305800967264
43.1366603500615	44.075659086292305	48.36367521794243	49.53615104595637	41.39902151147281	45.59644798536237	46.75184994947115	39.621144820197316	43.0609969705644	39.74912345606151	52.510109574246094	41.053637750519094	41.19117167926372	40.07262932969864	37.855454279547985	42.85063178882968	49.95897781490389	44.78819526173104	44.65796048390861	39.272029340444895	56.12689114847588	48.964610992760946	43.52171810370297	54.89160310971478	49.51237420414827	57.955869440980905	50.31895228275443	59.315909664732864	48.544466800754535	56.35181697138379	47.85918467828315	50.19948274950614	48.01771877292512	46.22921768134123	45.698646944391875	46.176547521081865	51.65753436168674	45.15762450056418	48.5003113519174	53.37403127725409	44.14853753482552	55.39678686154909	37.717826442456776	47.4791522967586	42.49562763873137	48.04022049961907	46.03155893313874	54.151047069868554	49.62196969436621	52.310251450300576
43.311365432335464	44.57319207528346	48.49286020921969	48.82225205023751	41.225701429781864	45.662749762952444	47.033298244402374	39.02627155092046	43.0853900853032	39.36660612587457	52.536280709112475	40.45819504090263	41.71967715865921	40.28720647502527	38.24662350231599	42.31677184878277	49.866977828932875	44.283190084335736	44.40172698135103	38.3030898674661	56.16092187103601	48.43188548957702	43.35193318127569	55.51459463312218	48.56877898694991	58.13906386121352	49.971624123475245	59.032873413806556	49.202682293356276	55.46133268704399	48.3595886638812	51.173184858058754	46.902145260894294	46.41634167759519	45.7541743030002	47.36217906126541	50.32842488152565	46.1478184826343	48.81457832613595	54.30818376269006	44.172545319164044	54.52081026116796	38.128467467611046	47.86465753578508	42.42796943400175	47.51059245156901	45.897331359329854	54.108101094061674	49.72096446001218	52.87005165022928
43.605917764255075	44.31287778933292	48.89161073391253	48.927192732340714	42.02801936937135	45.68418490276764	47.081819330145706	39.586056222493504	43.86754469967729	39.503392075403	52.49453126875204	39.67974776880789	42.366647771790966	40.08515494372525	38.368328026149776	41.84985104697778	50.18968710267483	43.67297082084778	44.57135731654694	37.87075751171906	54.908423362725486	47.93775950379377	42.65541022449557	54.41737105527437	49.72722772329595	56.56005966692009	49.450583494118966	59.34295108928427	48.63213222071981	55.6536655166612	48.350932410269586	50.44635311622811	47.954696903195455	47.95981562106047	46.66895846655662	48.100737333224515	49.94304665264198	45.09744821492427	48.605751302996545	54.18560264800401	44.65248880427149	54.01643092803725	38.86737412449414	47.91905704159574	42.596376713021264	47.17338080044219	45.924499654687736	54.2347917711622	49.7198717960595	52.405327131606896
44.09236809507051	44.110999876974475	49.000360903302614	48.70223086653487	41.810940543655356	46.22234362637048	48.04367389908186	39.76777976571621	43.58045013679266	38.961731977699046	52.64560147803164	39.105252334059955	43.07875461807524	40.06950891170426	38.55627584117308	41.112483192510666	50.598304163189994	43.142814340679934	44.828894928749264	37.80372273478517	52.335287747442244	47.82579412621409	44.82903906226747	54.22445916876355	50.6398155133363	55.01345989734194	49.432117671605525	59.74706724305819	48.33593369158459	55.742387672417074	49.001173324567276	51.54753055084966	46.84365459436091	48.711318466564265	47.59728063672539	48.24342063987664	47.94953637048331	45.770503685511756	47.79190187926933	54.876472800275465	44.86813145731171	54.14173495982406	39.43283223428335	48.38405894412299	43.03395383716922	46.71890252594056	46.28057769927589	54.841917150019675	49.33230064867557	51.89089978270562
44.583277412863964	43.54494252264773	49.111569077377105	49.062568486879705	41.59478449889883	46.30860558532278	47.95625857823146	40.25088987648598	43.286474367868045	39.94136580979363	52.48492438975072	39.09638443694917	43.64756826229568	40.22747394444815	38.72490116546179	40.20423351413289	50.62632960484301	42.452912871354016	44.76753443231505	37.85413040749518	52.16989691404886	46.88448174072438	44.76757586651447	54.89761106924653	52.304187529936925	54.568373518474864	49.679309605043194	60.96033320915498	46.66978983996516	55.41726396728644	47.075166624220614	52.845428336789396	48.98270053441805	51.19436995546959	48.167185826369035	48.29026166703386	48.780284155315144	44.43985111476006	48.37080992941003	55.54294193099676	44.877222832153414	54.930237102510915	39.792662758549426	48.91502745746631	42.92945038449159	46.14319473429349	46.90464870101598	54.36520914827406	49.576787514947426	51.81393083122282
44.452648663414465	44.48064805550759	50.22209203295816	48.56035670278998	41.225269996848105	46.64744909141095	47.93488092153686	40.55431441556617	43.52587606288737	41.37467850927092	52.093218824007096	39.484878249952494	43.948425162722344	40.497864492666004	38.57078393215642	39.68755323302149	50.581301476172435	41.9839146397947	44.41186566970556	37.82255702457442	52.03455484327832	47.36085923416677	43.8501925604053	56.09840839523089	53.8047495699425	54.10669918190736	49.20244755602031	61.085723016607965	46.62970674781864	55.15218457390218	46.85021056700986	53.692185798987595	49.83377352785915	50.076886784148826	48.09677553199903	49.220796813543366	48.67642257190887	45.229108771240426	49.38326322440247	54.27604006069546	45.069321943242954	55.25196043715376	40.39220371653132	49.68713462561149	43.16072839925602	45.95178119145386	47.744281599323116	54.25627428794448	49.233735009655774	51.88649824808771
44.84709577491792	44.86125101158234	50.178042205357634	48.043130207495786	41.40034790601081	46.04457193706601	47.895534574846074	40.72062661848915	44.30657472538288	42.15031951473113	52.102618103540394	39.58435769032346	44.38974530404261	40.46697908369139	37.98497456112623	39.40491492443913	50.21093456689301	41.74979131336794	44.20504981908368	38.42763501127912	52.49393480106806	46.693795273717434	44.83702321234282	57.262269545597924	53.72067252257511	53.94515608296436	49.33786620972834	62.13750363375322	45.72275875758455	56.71917431159259	46.73125498451156	55.53924700620992	50.61138667261323	49.91944772346921	47.98694155669867	48.908639170507705	48.440737924093945	44.5145520415773	51.590027282697015	55.35975200322966	45.64103156032673	55.359440159364084	40.976319245708254	49.754912662788755	43.146728583262	45.79195360318428	47.814850306087855	54.07686058299207	48.995775149131866	52.403893802678894
46.553974129674124	43.97241782860964	50.484425040778206	47.247193780732594	41.66000993630684	45.941938477750824	48.16479288663797	40.08839796806711	44.3439846842997	42.69112272906084	52.29182907792169	39.62768377599122	44.7147925077736	40.81288666292828	37.634921098742524	39.484523602370174	50.18034447044864	41.75786015112211	44.4429909186876	38.80730491488008	54.232643072614465	47.08772323580217	45.322674893825145	58.4307958259873	56.22009987913031	55.86490771672211	48.868248560941964	62.66307149732427	46.34818303290753	56.99337942353832	47.517899422219436	55.1333590953844	49.161319654347544	51.37330225910597	48.573993442943994	48.82248973543672	47.78731965243529	45.66958729914053	51.561621874590685	56.38658459649756	45.617908835422526	55.665300890411686	41.154743923596136	49.65444266153601	43.26340675353449	45.89383465967281	48.2477046281327	53.941556487871125	49.2485657398068	52.69117040555196
46.936784769229455	44.30179477115802	50.62932595621425	47.80036686040787	41.465275699747416	46.03166197381832	47.360776623951324	40.07725270024504	44.328094003250186	43.4426530399506	52.420167293909856	39.88976175561172	44.87812056815877	41.40938085079853	37.3913716368928	39.41328228025275	50.197361495292725	41.7786580686448	45.47929369792407	39.026751826917284	54.021183552704706	47.762575441221266	45.162812789752635	58.43288001826094	56.18899116017186	55.324256097217265	48.770547809614385	64.46537019379961	47.51424885129069	56.979486392382924	47.40364185200738	53.49947110220664	49.44959950279917	50.75205557510138	46.39893299641941	49.98590271028514	47.78688674876645	45.43731344165048	52.96433326467053	56.97252401833709	45.83914208455733	56.17377742387409	41.28046478356883	49.98106538539408	43.969981626068744	45.63101018641974	48.848558917407	53.98143327190979	49.55142289045263	52.53948159073797
46.976164876189095	45.29838140792961	50.186670399356785	47.191718393457975	41.51275131192835	46.33089154830768	47.31617498541679	40.423287547586725	44.182150420223806	44.128155717876496	52.60145285263949	40.24833466267688	44.77341746824241	41.7110230496928	37.10618019154896	38.98593132181806	50.503057791384514	41.93196265451076	45.82109238893668	39.28661715754593	53.432694840303874	48.48570384728377	46.48700040590906	58.661799033171185	57.304112895092445	54.55933720159483	49.22052517939295	65.12697988592389	46.96981325727364	57.75057672268678	49.440127833253825	53.48370005243208	48.90790928671852	51.79467343136778	47.20284102060685	49.12541927956442	49.11408801190442	44.94308186229914	53.609818097039565	58.14112859594637	46.2702568093273	55.77446388771465	41.7326788154291	50.496532834005066	44.85354386092348	45.439702567700614	49.39919512373013	54.13048779041549	49.57278485665599	52.71608943168688
47.303503604997374	45.55078966511871	50.60001587601222	47.115321057113306	41.27776348790556	46.49688575138728	47.700104919342095	39.45672174443012	44.36445667331674	43.7325043803602	52.53785543005794	40.399450788700086	44.44264484215763	41.75621684056714	37.428285679361224	38.34406123069544	50.61845623117285	42.29260374928922	45.90985895640406	39.18589093440591	54.651756652382055	51.047435737158764	49.24755107968927	58.92742004187818	58.860855564971295	54.75126421780723	48.381826399682105	63.83602976276809	47.4458872060927	57.87531052624229	51.20398326346494	52.875592272176505	48.574252581495614	51.04179868863732	47.62631429646021	49.80179965657356	49.032804262730366	45.07175606650005	53.671364199285364	57.082722846496885	46.39745102028511	55.70727229674387	41.94079099764516	50.344533185408	44.562373111231004	45.24456603291447	49.456664369666825	54.87409150602838	49.64704917943821	52.2703814737717
46.94978822221311	45.1754500360413	50.10058636781362	47.88262801654181	42.052837481539754	46.926376170036534	47.642003465457954	39.3912011646942	44.95356469898143	43.61454878903369	52.60313754388367	40.46793091103707	44.30511566687056	41.53286677188799	37.550253007790815	38.15648542122767	50.171012307502785	42.376642019048255	46.10879272793313	39.4918197577768	53.40593156426818	52.62630636113697	50.833057984203855	59.686187318076705	57.76063605625631	53.80430074717499	49.36735854878032	63.923449893744824	47.99014921344733	58.73364455079079	52.1614798609917	52.763473741442375	48.01807973164727	50.58357377509996	48.63143444896641	50.35810919186336	49.90361475938507	42.08962997596125	54.32946345315125	56.97916601547199	46.68737199867912	54.69970930832748	42.087522183154	50.75776268089556	44.37888502324584	45.37912432296576	49.16338457857016	55.776159082151146	49.223156201065784	52.003775229932096
46.50513661557596	45.08432734308231	49.31503961168375	48.43897006304638	43.03315547251592	47.99424413821653	47.87408040263701	39.32099817583419	45.09366021662487	43.2564664120168	52.28178987119366	40.31000498670672	44.46508120911259	41.20326337540933	37.19508977167916	38.469477502302176	50.21967959351443	42.78256762550517	46.4554232342602	39.97747831543557	53.47700990400459	53.57748961972349	52.20432344098448	59.625364028359314	57.467059809936224	54.11348186599782	50.56199862212344	63.31029778889238	47.33328979820453	58.659990096537456	53.64151554492619	53.46081018084316	48.196475270983264	49.79608232966651	48.931266112532796	50.84570027393623	50.08744386087421	40.83771220268916	55.746327429778084	54.92721579951608	46.526936933078	54.215680173105305	41.779912831367966	51.20407213407445	44.35555724386235	45.23259705921181	50.05116300122791	55.93020412974273	49.2725321770379	51.73675290403911
45.70599278590667	45.084682487879085	50.27546021571543	48.30280970083309	43.02529771358803	48.75170551889695	47.100700263205155	39.03223893776699	45.73659574067913	42.92421210974745	51.83009955769877	39.980459120577216	44.80760148164964	40.71572992379348	37.226251103744254	38.63487795568674	49.93134150655267	43.09952531177241	47.02936441635974	40.121496532934195	53.79627325517178	52.489220358637745	52.590160327944645	58.01147625186614	56.32711260046246	52.16125622041522	50.523704712675574	62.09669737924977	48.59970243340847	58.39952932239619	51.110637801929286	51.8510411527336	48.14421583227041	50.1188561473785	49.92925074140568	50.518589274976215	51.228995634680366	40.48076218615993	54.85373641494478	54.75134518729423	46.46261516476029	53.66977211334604	41.484887127848026	51.844853545395814	45.00027970532602	44.675267196545526	51.238921717776314	55.966923946978696	48.62558409007326	51.65337361787496
45.31925033996477	45.36700233593836	50.352918137666	48.103993633057684	42.51047537628789	48.94065043331238	47.24516216914948	39.40619131347153	46.382304770568425	42.89391203688421	51.75731808792209	39.5104084103876	44.86780455364267	40.24800310048536	37.39665504442639	38.805999782824266	49.64393408373791	43.58143209587962	47.082988916194864	40.23434168712697	54.424609357286805	51.78400068340659	54.0759805661516	56.67142529241035	54.50171320469921	52.07040715088646	50.12555491792042	62.776038060722136	49.77840076390256	59.2138300894889	51.34455984920783	52.139679052895985	49.30209985796107	50.59899125274513	51.60069234380448	49.14314006687041	49.67476910397591	40.20934736553379	55.75044940926448	53.560622620426464	46.50271867977141	52.867746975289585	40.70400259931892	52.071703719301084	44.76863271353959	44.622332643767976	51.320099498093334	55.847224005355514	48.07472858625179	51.54383772258002
44.717381577824874	45.33964412417268	50.13518906486112	47.77058322122223	42.93490675487473	48.57983166172203	47.46602943970707	39.87901672025646	46.20367246170247	43.09002557843425	52.034641909745034	39.12948622497614	44.69505603681208	40.11825002102643	37.557137891556714	39.103820149626934	49.6563589322688	44.24217377573362	46.525476458310536	40.42647911645664	54.60743263678307	50.96759363365712	55.31254691058482	56.571114864728095	52.89897326343499	52.09777436738869	49.37330970913428	61.65585396036901	49.65262609837465	58.653085139409015	51.605422150041484	52.4713987270504	48.31627163640953	51.381235450469404	50.83173624343086	47.16344491075263	51.07349883541104	39.13081633397639	55.758772465235296	52.45446833188084	46.05108696639678	52.08093900898454	40.64010568460672	52.368306138899975	44.761363294443946	44.679897385694005	50.544650358942846	55.21786233522918	47.98985160629006	51.42680719554433
45.03417162827353	45.10407442916	49.975294475983844	47.993952807442966	43.508051983091164	48.547126271410654	47.670548415418125	40.54482175845406	46.48081859737807	42.13545314042033	52.36092831777441	38.81016410666803	44.466978696516804	39.86165684252794	37.50767611426281	39.23649437810654	49.57017480187066	44.466124958573545	46.395655742948435	40.80198697590556	55.25428772057159	49.36801978904222	55.09969216431295	55.85360977028561	52.26107625401693	53.200238868349686	49.14462556283612	60.418870167541854	49.462348012406814	56.22154297446756	51.53291580375957	52.793821305898	48.65776216724459	51.01460839087264	49.818805158915886	45.720014852817734	51.645111106388576	37.644424023521736	53.96639597278304	51.00323421991825	45.53399721762269	51.966575827576335	40.292004213936494	52.927259834527774	44.10603716052258	44.383547785264824	50.39450333887912	54.446117303173985	48.47497026677191	51.25161844740353
44.86668998206466	44.585204901254116	50.4102948554134	48.60363087003475	43.17231011220753	48.54266747465304	47.372650017691946	40.604728518575065	46.928580333764536	42.22598357090463	53.04777634964546	38.75535886704567	44.80636946316856	39.43866188012933	37.46624186983188	39.272247399854244	49.99655446820713	44.92053113654262	46.42311129417041	41.1321045909822	55.87133655877322	49.39217590585799	54.33798358218184	55.320279362296894	53.22739794740508	54.2236476887682	49.09129076393842	61.246262559685846	48.863355494505676	55.67537178705387	51.09681132812753	52.562420396656805	48.123343565135656	51.65101244484355	50.30014268709146	44.122306367820464	52.401881433725144	37.79564873060097	54.204685601716754	50.28138262255944	45.05833431117752	51.5814162755678	40.029538212153405	52.99199333939441	43.63161085593613	43.69210266331455	50.459496727767544	54.136122511058026	48.293942696404756	51.4984911323691
44.463091926179544	44.5466322520273	50.79033241190906	48.42839547727995	41.89634789811806	47.7213338990546	46.43235504316511	40.36631018748261	46.3859245146256	42.76564567679888	52.89048958550458	38.502193327614876	45.244147752395804	39.42906977713583	37.58004115786471	39.36794215209083	50.38147137983216	44.9687836831614	46.70995516614831	41.01741797321744	57.19792583121268	49.94802696048073	53.69678090352378	53.99711142637165	52.813004279583474	54.692478491520255	49.66064214248252	62.97970812127995	49.162178869814134	55.55708863649161	50.82587806949636	54.15314207760576	47.866743385908045	51.23224728473878	49.13992369577823	42.81060779899316	53.54957986649333	37.88847630084912	53.90354002903766	50.14504622215628	44.67467871922489	51.99694262800932	39.74292502082689	52.44970042652992	43.48297970093169	43.24132734996251	49.999196836781444	54.21224535819053	48.13041537745866	51.20413390329059
44.77439643117174	44.985614748355104	50.97264986845192	47.307766493171	41.196361673334046	47.117382987917544	44.87145201737748	40.1738496903283	46.02963661308764	42.599500617124214	52.626252030771454	38.04145393594622	45.254849788431436	39.605858687119046	37.76780524841145	39.3544100328355	50.6187111979519	44.78326268616055	47.137662027381715	40.78332957171799	57.33258579486914	50.732925328399354	53.40065008425218	53.27630844904813	54.64037575408864	54.240844348894	51.11027735696117	64.55454550036282	49.32369276013975	55.69982356871781	51.01079381008453	53.13703600432593	46.88662394496807	50.16989413925914	49.524673005051966	42.584690447984045	53.885120370932576	39.26939579335211	54.1476758313837	50.6725264764904	44.41514844466274	52.114094291274306	39.325305984910536	51.498556103499794	42.564938788470634	43.285824966031605	49.47971955577181	53.99110978146768	48.3585700180068	50.922199957245006
44.20720986098553	45.60736809929944	50.54906147606517	47.40493189442913	40.965187375911434	46.99223475678169	45.667152104627625	40.21490525047349	46.36115667944141	42.551324626984574	52.98528088370343	37.76028007884351	45.26888525804029	39.773103266353374	38.04650955404887	39.195417504477675	50.712975433503786	44.617486569396775	47.43750412719376	40.39731610622211	57.004052861251445	51.58933324691451	52.40609160561492	52.935949897893536	55.32669538399649	54.29675034272113	51.0963227484311	64.1125330829467	49.301648945042125	55.52009766560561	50.7108609704117	53.86266405989404	47.310832666761115	49.78885604877227	47.84551261441902	42.44204452936414	54.826024668854075	39.77410660826905	53.03104933493601	50.860510668472905	43.79777214558776	51.706267911264135	38.83773835999099	50.36526507608876	41.50964599920262	43.574025023299036	49.305074430493974	53.34668866970188	48.42851055455745	50.70187132760405
44.40997164999333	46.27093603073247	51.00442027644296	48.221716778203856	41.062796356252505	46.827745086748735	45.69212965742574	39.78084568228847	46.94905496457373	42.15677592409969	52.82371519714394	37.27480630880969	45.387152585129044	40.21877190482155	38.19074987904071	39.10054706695492	50.22719710730929	44.38799206486348	47.30412062267646	40.08094957145668	56.55590178902729	50.93928731160259	51.60053419389529	52.958541899090605	55.647556327625765	54.26189759945536	50.63473589583428	64.05866124116702	51.02908902934065	55.53211729414511	50.57842930807387	54.385948992676134	46.205649169401255	49.125230206433244	46.496987498340744	40.797692254936536	54.493725346154484	40.98282297744252	52.95795707184281	49.65522529552093	42.70973902273072	51.56909522714348	38.62004195520355	49.30471378169387	41.27334619995114	43.882653838263224	49.077281036442585	53.0379633523402	48.61110848528774	50.59343925348801
44.18062770103992	44.86727166293616	50.737531104328994	48.63816661212513	41.30149501707341	46.77362894353398	45.15844452497976	39.719376181338	46.2284998881295	42.65810855809481	52.146691832251996	37.06356021986495	45.82447026571892	40.1352534134184	38.40117942069844	39.03114875857251	49.749375141472946	44.2514218105577	47.46517437700302	39.42339083687588	56.36426492172729	50.555603217426295	51.25163757099516	52.99637380689626	55.715874942677225	54.55181285181908	51.13217299430601	64.52744458284742	52.73068435446064	55.0735626113324	51.35085451827592	55.05093731247382	45.286839715847535	49.368012460689414	45.760289652300976	40.33627172423696	54.19247681434231	42.15901221480506	50.90115517648377	49.39222160188059	42.19276403930334	51.589599053711055	38.91580820377015	49.13860060842339	40.729517493862645	44.12513811120733	48.724838305427355	52.921821245139725	49.40719814741129	50.66051637473042
45.06318775914606	44.204119722407256	49.663360554549776	49.02705346014242	41.35052324333123	46.68190559870188	45.48582021454667	39.9847255616897	45.388166073083255	42.39720989073931	51.51722105245108	36.51133949128645	46.11891578408103	40.06290127894084	38.22486617312662	38.9994689632968	49.06346728608488	44.20077899771995	47.570100261691934	38.95367609122272	55.933244640720524	49.795788158844765	49.998697533903005	52.31694681351693	55.04625179310319	54.58618883731222	50.43464885928993	63.986499761686865	51.97042075149941	56.08609762102891	52.24960303016135	54.977598208682565	44.7899491473344	48.442454940685465	46.09581670002964	40.955606696294765	52.67642734738192	42.23365285198956	51.952336935520556	51.11097461178911	41.937691822920776	51.97406021060158	39.079080614370866	48.87403844383233	40.37047728975072	44.08172383127793	48.47397999331049	53.32891298844246	49.536080810064924	50.7672897941555
44.97260407457433	44.57600388562195	48.171098501613244	49.54478198974787	42.164896099134374	46.33589547191439	45.65077903131893	40.06923126357151	45.41525366100554	42.12442198663305	50.95651444011729	36.22956059030758	46.10120608042107	39.67365673136821	37.95590992267106	39.22623095175787	48.367181756015704	44.121383804639606	47.266639093478716	38.926454673369165	56.48740997543119	49.36953932628756	48.515404861118476	50.46296589859456	53.65601349184055	53.81954122568379	49.47614003868166	64.58715920471874	51.98668845665157	55.90725974572353	53.098097239767476	54.340539125192485	44.42426022944799	47.71045734527126	45.2124668804031	40.57952589374127	51.412487062520015	43.397229144465314	50.940730643605	51.60456440021313	41.58581396133419	52.08972871913584	39.012068481012925	48.35544072929475	40.54308204907439	44.682781606249556	48.6997287885299	53.76148434707296	49.4179195558617	50.59892044153617
45.19114825163608	44.65349273363915	47.44712794650674	50.23552311865251	42.46803076697428	46.307291322341655	45.60757616895977	39.21898550918422	45.000874681981365	40.87208503355358	50.34305303654523	36.18509612656224	45.963836867391635	39.357235694088914	37.88321785237732	39.5447765590851	47.78404509091096	44.02149501684322	46.911284771485306	38.97636871628043	56.715239461887116	48.49725312193261	47.921842461017945	51.85165028630912	54.01228453952533	54.466912464515445	49.77965786918817	64.36491048667794	52.056010252060744	56.109006909638204	52.090929328373264	54.25273408196598	44.01135286474097	46.627442207106476	46.02854379084091	40.87793115344724	48.91003056573911	44.09893805219113	51.671283739047844	51.43420543096014	41.60867505483574	51.49262759698198	39.1457930154125	48.42847153859508	40.8355777273951	45.4402142888481	49.39175192717648	53.56597726929195	49.31527345538869	50.861045118954685
45.6115781600444	44.341421913873454	47.50003078381128	51.467043149178764	42.43730364511878	46.88037537681459	45.573736102097634	39.4121323304374	44.510235030921734	41.15672872038585	49.61534688456782	36.22554467971927	45.47577860622189	39.197628507274665	37.1924852847101	40.052291751863024	47.39240542903497	43.82120518943721	46.57198924381769	39.34153357789055	54.89930709576059	47.82436928878399	47.30428674783167	51.2876348434396	53.20763355342004	54.915763886829595	50.95329370516588	63.954605272367466	52.873359033668606	54.98564622242405	52.63233781634769	55.77297965629165	44.64566544013689	47.570358721171104	46.255421657408874	39.70602122053904	49.17017880438985	44.0312518655712	50.57699853130204	51.711917513797566	41.54137136546086	51.08364390941246	39.41039630147097	48.622313858499794	41.065339944956705	45.65991511279644	49.55560509129683	54.01932457503848	49.697175838707075	50.65983771680288
45.73868863846297	44.00311845336905	46.62076249154298	51.92789945757171	41.744624799992806	47.012997373899964	45.025750503185805	40.09147048120571	44.88818071455451	41.02657868669499	49.067538750337846	36.3780881351498	44.82733240988204	39.42527551806285	36.33540028949991	40.48522781395472	47.14726484427532	43.00883622454263	46.47558926709099	39.8947931416153	56.25202984169005	46.23455399556776	46.73931138582386	50.09761717849686	53.881390360825584	55.78544702640712	50.52531747063512	65.94105647331727	52.967748725804306	54.39053355306127	52.59062513493505	53.07681246570067	44.37458790105565	49.35636364590645	46.93511228437779	38.800099614747595	49.210960423510734	45.05488833862071	49.15692684312781	51.80273010198847	41.84213249577706	51.03419784689504	40.11625256243031	48.86558540970898	41.54767774757067	45.87694288430957	49.79183396804232	54.47311404952903	49.23438893958603	50.41338244450783
46.149190353245004	43.816565442986594	46.51067393632628	51.77284291689959	41.35354322360063	47.108959067866124	44.8978370360207	40.13873607208335	44.81670831648691	41.60768356046082	48.38054136076701	36.49716383101422	44.66229606362087	39.708654356742734	35.95419048446473	40.44461877850284	47.37704822197888	42.18916661676171	46.50326174068525	40.4883666244924	56.65168893304767	46.71527488229391	45.393597234914616	51.286474160065474	53.228472505932366	55.935219617744636	50.98272540566344	65.85409135433746	53.42495379691438	54.05918053597807	51.3846086888477	51.195805154702946	44.91707205556777	50.371710795840286	47.04115812481113	38.25754675822571	50.60992950237322	45.22460057547949	49.10843059727011	52.120722685342436	42.44373670073947	50.72479379988124	41.34274427772092	49.311697801350846	42.025659579249165	45.9853821630444	49.95504655410417	54.45178966371599	48.96729959533868	50.308748914905784
46.303016277073844	43.72158027532089	46.518369701914025	52.077493034310876	41.38166502228501	47.75652289512042	45.51797529903057	40.283036447887824	44.68951942227177	41.57651712300311	48.200559282796135	36.207513109460734	44.71475927993678	39.93973903783392	36.12887418889453	40.51478151433734	47.29721139136533	42.449533360931326	46.37065102036445	40.81551801198931	55.543194086809876	44.93216144523542	44.37784249596876	51.83197006742892	52.60736386959641	56.377898737231476	51.565716925094335	63.11921640863101	55.956416170257526	52.982518384352254	52.628079999594114	50.76721541256149	45.56919550249506	51.51398825693816	46.84602174398932	38.00991571414034	51.034874327916214	46.294267117715656	48.96662559338556	52.690213945868855	43.26907278033589	50.963702420519645	42.02418962353974	49.92205544618694	42.4291421195474	45.650932930937756	49.95142671308123	54.13819173025695	49.42604777517934	49.8963457694188
46.18847757012168	43.99307901603896	46.980618878617726	52.337077179817044	41.35203040541435	48.651695313203724	44.898138804122226	40.59302687296191	44.93860936422129	42.16387273022014	48.47311405990867	36.351047737875774	44.84247215796863	39.967303449308986	36.084169539770514	40.81373950275244	47.22052978274311	42.420052364881826	46.32641104866923	41.04329025132975	54.51767101599125	45.7540738198284	46.76269302239638	51.89410485366001	53.71768317836802	57.32517896472476	50.97887882875766	64.01767581615705	55.823827193110496	52.1968757582372	52.12092035618681	51.84950606267047	44.54197393861239	53.78872696951599	45.819388384745146	37.8334620311341	51.20362205907088	44.2421663760518	50.39483311628679	54.88540238496996	43.45074115369203	51.27356141039172	42.40682228851493	49.59379732834662	43.212111773558554	45.15991293223266	49.39484667335508	54.672744681693125	49.42512682933617	49.72424185654869
46.62675884080352	44.12396067909092	47.16616983051128	51.362064062220476	40.94165435656282	49.848324825288415	44.28060196891239	40.991017482734975	44.9254629371683	42.68408027540511	48.38585204331956	36.57183021044629	45.12079204393071	40.3135219982368	36.13667942749356	40.91570764224013	47.49187023196743	42.28394334649486	46.06894904476334	41.29783071560709	54.311026223077334	45.67196213815462	46.7137234009556	51.66334139576093	54.44752818088982	58.24565565060366	51.40222227810541	63.21989237673817	55.85502964196639	52.476037769186426	51.44518595588779	54.00041150950605	45.1738704040823	53.33439735980257	45.701810611981486	37.455792539701754	51.882344370920045	43.25062447451264	50.22234934234542	54.822185271670996	43.91823720007712	51.461711252150316	42.83577463618044	50.22125200400916	43.7108847698049	44.71761371525119	49.4409538025357	54.958841391614094	49.829626277228044	50.377137843427626
47.117203392939764	44.825256309791136	47.97126690555895	51.059916756001115	41.313207811911745	49.45021227693178	44.01059483980817	41.63225239458172	44.683322482296546	43.434516105074024	48.061937594331944	36.7010647314342	45.36746866975493	41.068447921898716	36.216378069531416	41.114203943857476	47.23716062400774	42.40499542875534	45.61377913156475	41.693197904063446	53.963416412739655	46.24496111676029	47.30974797167402	50.714811439386985	53.77178253264481	58.43793870067042	52.32207386082678	61.91268547012232	55.887230379903656	52.48578878729691	52.00911059395856	54.34780186756052	47.63441985764906	54.00770147485617	45.61595520897966	37.135188696920146	53.36322762994822	42.91436367820767	50.45504256004761	56.04702721403012	44.33673591387369	51.264142390742585	43.160870690864684	50.464386138993575	44.780148770364264	45.0962852421607	48.98181207005411	55.19853430294785	49.987670961715246	50.60865082891604
47.24863052460684	44.23593299356098	47.649994844434886	50.427281688247724	41.1744929463024	48.92861760491327	44.6468719103328	41.9985107834017	44.84608589807625	43.774108798633065	48.72260443496972	37.18275908739198	45.258647642832905	41.783961931820954	36.74070770272139	41.42784794949258	46.42985944715086	42.23790208737941	45.64474774509145	42.17830440500098	53.27172298183179	47.23748782821792	48.10390896369641	51.85828950185069	55.37988183648359	59.00928390949791	51.57999592018159	62.493801975562484	55.850935533261904	52.62380349574677	52.94482839012946	52.89362529745972	47.44760394828393	56.31382276461629	46.23660982111036	37.66552672594212	53.71839021480778	41.09161259560234	51.021122864384104	55.602072350611955	45.037500419932464	51.05883793312379	42.887076762849	50.45867954243062	46.01967196131085	44.98750045559023	49.22268263913948	55.11840749688731	49.835361480547704	50.22227500939379
47.51247515438284	43.63779352009054	48.0077490735884	50.028213335390554	42.09402768909408	47.84876694514645	44.92335000183164	41.67102449370235	43.985335804762315	44.067006571148866	49.37237469841962	37.715263054442076	45.29128246604019	42.44779163790642	37.16782452664675	41.63274951920826	46.01031119185714	42.29070118587813	45.735748435658714	43.051949111933226	54.059264995282476	48.283318757391676	49.35896701944756	50.15675072220766	56.68940107982098	58.69339806247993	50.80392563014596	62.07589529353659	54.28975596216542	53.321488073830245	52.531904428259594	52.731448965509365	48.94818049108688	55.41596331582215	45.981764679003085	39.86866720005681	53.67796404145274	40.88545570525171	51.729879816602555	56.62912956417674	45.454077981573505	50.69878309168633	42.16198745236836	50.60973768858138	46.49233507570215	45.25910663086737	49.776051852691964	54.45490764879511	49.89228253821437	49.97542789578279
48.009731384655765	44.47547310214437	47.2080123858197	50.43787657076354	43.022745638594245	48.71975766677587	44.90659639914889	41.73208872408354	44.49441079949018	44.77640574073141	49.87762430285719	38.19225556254776	45.12047850531926	42.81188838165594	37.66327827531058	42.00884791463039	45.618954972437244	42.45829790776639	45.71946016091453	44.25350974871548	53.879648562911584	48.69322910409171	49.797751405915776	50.162644351149765	56.417890375066115	57.28325295838565	51.81701516547235	61.62866111842941	53.785049589896516	53.72481072365036	52.869770991361015	53.621528831035306	50.20071586750977	53.754737934363035	46.210919105766806	41.93499741600778	54.521646630005264	41.29357977430579	50.54069063904494	56.22706378605276	45.61781518056851	50.83020874724834	41.77155969073076	51.03050639314436	46.639835312540164	45.57236171842129	49.9674471159448	53.93635475234357	50.645606709522774	50.2219854054244
48.46489600701672	44.987129774008174	47.02314806921251	50.45638228262644	43.5769573153686	49.22370212164193	44.90277050964369	41.79871780199605	44.412420604559706	44.89034512267449	50.469792776848074	38.45476467263712	44.89694634939896	42.75319145374996	37.97756792579067	41.78553113276981	45.43949794817845	42.410302233006746	45.45868568484949	45.34406477120387	54.09063312441946	49.74515984442092	51.16620704772434	51.262823060282614	55.77248852079567	57.45696551377405	49.89860080984767	60.403939396271376	53.75707893642489	53.7129716119945	53.1399336599538	53.353248031331624	50.93836994712196	53.47527057190358	46.78178052572433	44.26765696842973	54.5630645458446	41.2092627997885	52.660894579407504	56.43105845014661	45.67340845215135	50.267120411571206	41.89169858676003	51.155192056672874	46.884454151125624	44.87544303907048	50.42285022686025	53.427075511307415	51.503049563098635	50.28881060209597
47.98093981601722	44.955757922614	46.71521808467296	50.24942310804184	43.929690797754816	50.50225925842212	44.77130014912841	42.39137198816014	43.46597861755072	44.44803018790185	50.70021872675435	38.69293377718986	45.22730199479495	42.70314077301775	38.08489394079732	41.93302733890361	45.720836749217206	42.451572601058594	45.38493841244101	45.85334384276517	54.08715952878206	50.27139510533392	49.69464231611168	51.58731775894698	55.569105829960456	56.782234691332064	49.80812690624778	59.138648580546594	54.315660180713884	52.37293367291446	53.24198836972055	54.47460408119701	50.150390744448465	54.39664434091621	47.26813496711774	43.89870148878712	53.317364773292624	42.85241869928623	52.13005330361934	56.57505396622651	45.77641420288323	50.303674858887995	42.05525026456187	51.131446958840634	47.22234194518697	44.96306918511086	51.39829381186854	53.30465138012272	52.157575717485	50.899102546867276
47.96379788678053	45.052662957068094	46.41940158037068	50.28621147334784	44.06086046223449	50.158410652500024	45.31031212100543	42.79289287610727	42.876334926437	45.14957010409222	50.800548761899606	38.604869820296514	45.07631515735133	42.93026068647994	38.18152367085166	42.131931366977966	46.36255141658123	42.82532411359843	45.311090057179385	45.95042002308558	55.13649919792694	49.572970660261745	48.30189452394458	51.09471695043152	54.79951534685189	57.321949483406186	50.21359495970413	58.420861762418966	54.29224770410917	51.33398246004901	53.796907734632	55.76127749252785	50.248988508799336	54.44520881401677	48.23454928293977	44.16521151316837	53.18767213531196	41.84862644095154	51.203477439693884	56.771560775528506	45.66234856925623	50.20535458403399	41.94941565394875	50.66385090175177	46.897897075062104	45.26389415206908	52.02862861468709	53.508835164683866	52.40532268743378	51.259956785654104
47.833484978045476	45.54019554389808	46.42680963287209	50.092554102589084	44.51899088763464	50.445741886257245	45.00341416345023	42.68555404439561	42.91673961781925	45.89746321774497	51.207574424934045	38.70011034743997	44.62125978428724	43.160317615124	38.22008826762546	41.87926791900902	46.3797771437166	43.80009844101377	44.72315631535504	45.759279561150684	57.141433686268535	49.99820815562022	48.36605575374139	51.7193895175351	53.899234935949856	57.6142577670549	49.145094703669734	58.452866108978085	53.74811812589703	51.52424400880533	53.01042892498852	54.69453574175529	49.076872368183615	55.392544618971286	50.05361118634405	44.09310111008067	51.525674043823244	41.905943231619	50.86302068076421	56.35161252580564	45.92055553108413	49.70464614567492	41.43991821932157	50.86627472963129	46.58283388664923	46.08145528107765	51.99589803396131	53.62521185165091	52.31342044698409	51.53942074400314
47.35820447953912	45.259983930841905	46.8286446689057	49.940841649590155	44.45639421194462	50.5129167252285	44.83594058298899	42.425335058995806	42.92130711099046	45.90185763003861	50.855604741714	38.938046792489104	44.276278270716645	43.02981406135451	38.237149224174765	42.01020733318932	46.27303280511709	44.244426754018946	44.379511173782156	45.67700212598337	58.12816171124121	50.9646592647627	48.71049148745431	51.9203212045115	53.49563432923566	56.6404867264746	49.31157922882474	58.04947344402483	56.05032995483777	51.1256984296128	53.235419457189835	53.48406475078193	49.32741283484155	54.28978053718083	48.89072632890139	44.22415576423806	50.257064210819784	40.96360421320977	49.577716037694266	54.85877650718453	46.25230867336052	49.59572309339787	41.094369506502645	51.15793257007432	46.23259856983115	46.012769152146475	51.63112816253392	53.53727264464402	51.7505972082698	51.55660742793432
47.03545596716527	44.41148427739824	47.54834335605283	50.533918449888404	43.8333796970301	49.95952347247984	44.87747566200711	42.116458498985956	43.02009141337543	45.558411858846846	50.38045403128202	39.40624593112029	43.9700631334795	43.04066842569865	37.978690885101834	42.242024398760236	46.38007567856723	43.81185800846891	44.35010049476618	45.39578705041183	58.47491933923753	51.62155608171147	48.0972260535479	51.72757980584273	52.722313056835304	56.926692114500995	50.13889240404618	57.9227258422717	56.47582590113705	50.2196983696205	52.92195897650078	53.37594432174274	48.36431781201913	54.96464961190777	49.22488062470076	44.8784411011979	49.354195851999876	41.41044704871468	46.759154422810674	54.0971094044973	46.088404802769105	50.04635044135323	40.92863791317091	50.93923481670001	45.645946508053484	45.220886858272145	50.856590408856654	53.28505936934369	52.3037743033318	51.60978491090174
46.41942714524854	43.62913960089814	48.387574153685875	50.22860251844107	44.136770898496586	49.324132427579734	44.45035226339445	42.02520057321552	43.327840186168025	46.17995157345021	50.46442007003816	39.757218135719555	43.399504073251144	42.53328228121837	37.87913511314954	42.63017690498869	46.31842164181006	43.56377251252008	44.672530070796	44.69528518952937	58.54085162923055	51.146972138323335	48.38979873509881	50.325693078102056	51.781035454216024	56.47949262232517	49.3554340255543	58.58883351920964	57.67805282794336	50.207267250513624	51.87665900023391	53.5429331924993	47.80251054075877	54.658636967824	48.679231879668684	44.4447746339655	48.09806292624529	40.44034616708882	45.72630268124507	54.307407700982225	45.77502290694656	51.13474484677981	40.81729029504559	50.70973263923344	45.86760891604451	45.23340856636419	50.491221262726526	52.962579812000854	52.54619632494906	51.317824826726095
45.7824820651176	44.023507550098486	48.505799849704516	50.264434865933225	44.0241075886753	48.44266590287405	44.11529774177122	41.570243208421395	43.245741734233015	46.24110825379823	50.46967166202497	39.691321537385335	42.86637672146032	41.94926752591214	37.58809921165507	42.907748063397584	46.4067941986875	43.56118611329139	44.97018565635827	44.29807928313492	59.07668177166713	52.43299928013889	47.35144195270555	50.05021271151851	52.09291630416262	55.39035620032848	49.52374886283254	57.98944462184669	57.554243955135334	48.57124711039597	51.43081044804066	53.298528531668474	48.56431000652927	54.22617762753348	50.238723629521914	45.19312478299922	47.02465678884074	41.00507738104335	43.36980238552999	53.07699258927079	45.76310339376785	51.28652122215757	40.88966033674452	50.52509931037354	45.57390655884722	44.890795902312604	49.87837476498506	53.2191721982035	52.3932058021956	51.20244604661096
45.19973841238577	44.25895838023903	47.97817864552842	49.106234827493076	42.82772853947892	48.55097338777861	44.124401831306855	41.40100235274241	44.323759768464626	46.228673412432826	50.383191128346944	39.616192068235186	42.744364704055926	41.51432708665235	36.985463042564504	42.78916307664105	46.557220873740555	43.70501556360267	45.47499752441451	43.76413784677181	59.79746771172989	52.27536993580711	47.27601119020576	51.53336951287607	51.95778267256797	56.05624370413522	50.046146594172775	56.88520390773988	58.33033895042352	48.80648995218793	51.093930652231855	53.432985398690256	49.308326869328056	53.67746191304667	48.70974000559212	45.03282918964912	46.18355557220854	41.75530479689453	44.78312842947722	51.35103223897178	45.8753395965195	51.39650915448946	40.65372847446385	49.543595937358624	44.94553344665072	44.50197663296044	49.409768370340764	53.55595613594133	51.95717183355945	50.786289972713014
46.13450747616077	45.056233907507824	49.014443462349824	48.6038517457139	43.37768615005737	49.0323434565241	43.89864994387727	40.62654129629858	45.224586032099744	46.78408921309833	50.19119706969642	39.56388246228231	42.52952087398435	41.024842906119254	36.75370380907631	42.40503017859821	46.76766709826407	43.8892255207462	45.723717739896074	43.450364052821236	57.91321782733547	52.60307224634577	47.32485405290627	51.918167278278645	52.50970133478999	54.80189625211599	51.23675611476491	56.44470357624459	57.7701537439705	50.075611748367336	49.565907397828596	51.904274360668204	49.016679593274795	54.666758018392855	47.37239520822186	43.421510538729116	45.85223746230286	42.21109662622449	44.28008193803458	52.21640983486603	46.276681225176965	51.771772998202806	40.42188406587711	49.34281062092606	44.860828198568306	44.49672193366033	49.224918896573534	53.16167427307577	51.84358049265487	50.66732755423558
46.20821942451446	44.30001241617743	49.59910270636851	47.524077877798476	44.23404257427528	49.710987454648695	43.82304191382772	40.278347197144925	44.25306369401167	46.64676169977382	50.07783006477005	39.48574610827594	43.17298791579966	40.718577157836926	36.27329853101171	42.48876156108496	46.39659864771605	43.917418682181086	45.352829428192294	42.90374722743467	55.73994441662864	52.22231411117141	48.02880023301266	52.13055278841126	51.448790420514094	53.5975537622824	52.07560668196429	54.686966070336034	58.27710981171371	50.87274988180426	49.461602024211615	51.95147526187078	47.66915830972756	54.33445292016985	47.646261692374445	42.76606424850959	46.76226676511897	43.88114979248381	44.15433772990719	52.358803877544126	45.71824717794666	51.79388727414801	40.62299778155599	49.28437488656882	44.41686120266236	44.47005734558963	49.43463110843184	52.878951693685835	51.97140575688971	50.97667471873951
46.21653742607549	43.21087040017945	48.69002120111018	47.63492134363589	44.578844273025396	50.17213518162916	44.80027426608276	40.289838221202466	43.813784574339635	46.686715842737854	49.75569622879257	39.586033614308526	44.91823079164678	40.424958170653	35.84623437686933	42.5195619454058	46.20712235274122	44.08108673312609	44.87333468348327	42.05202939509765	56.4615613605859	50.02770318785924	47.5462103854541	51.863776426430704	51.55605181411281	52.748954388657	52.14136131426457	54.94711896689575	57.47912898861609	50.32782393667227	49.83765189941918	52.55597486399998	46.42567033904685	54.48001010293095	46.99986387316388	41.49457558689243	45.864054853672336	45.37670537823774	45.71755151331312	53.97366192140526	45.27737055883545	52.339399594096086	40.66033430653753	48.837895602773784	44.57152201875038	44.11308958870383	50.284382456504126	53.03154758411638	52.05920290710733	50.57987253293345
46.56284760653681	42.92116238257335	48.34833390157669	47.40035424595859	44.91916066148168	50.08537700006675	44.404003844821545	40.784854918796135	44.08086840371927	46.21641508637315	49.05372909545908	39.184976554313245	46.267797210058156	39.70375088571846	35.870915565063136	42.375496008056565	45.97956629982717	43.887698194082795	44.55961369396405	41.2311103798401	56.99339425826821	49.07487089472954	47.48456053198427	50.678980697537426	51.176343155158605	52.30630531135164	51.6985959686332	55.830120699130575	58.250620724249934	50.37467328317866	51.59075737830461	53.323931820486465	45.82358578092474	54.95181938706238	46.38253862837982	40.65888547557764	46.75061286769498	45.54877131523255	46.86614764745526	54.21690407771784	44.79555163106741	52.545806826326675	40.350859552171336	48.840989655640634	44.33658711838557	43.92635951672801	49.90436182749729	53.345741524526325	51.832286518103835	50.361519597908135
47.936418122338345	42.98016559300694	48.47126168320898	47.405540291243796	44.55439635183908	49.4517328779073	44.56930727787658	41.01169699189531	44.37833083912361	45.5392304850789	48.16034197498267	39.053611119548634	46.657293144378066	39.69099470297918	36.01397620672296	42.57566765134143	45.675991408383844	43.30701043403501	44.43273790510101	40.89619952790534	55.84776718423267	49.041476299098754	46.13136373927769	49.09052335680767	49.77735194774069	51.820573023718836	53.06685810732853	55.38856371068275	58.23109471859028	49.566625664282824	52.00019600393377	53.24866841754997	46.46980967110153	55.86820166928696	46.7913786873672	39.41401478755716	47.45780894198497	45.85763049992236	46.53368091404602	55.01153279916163	44.29275218691932	52.32847679883734	40.35565706377623	49.35277284723292	44.235371730929515	43.923004178688224	49.70989463672983	53.844060249963206	51.525016010073124	50.05659566374569
48.35645637501426	42.79212390474223	47.172377865751855	48.096199468711	44.4682907924588	49.29418289289149	44.85590371370797	41.36144997481755	44.48350780267422	45.548998467866305	47.585145165461604	39.31636437172272	46.845283830010764	39.51399344751714	36.351362207474956	42.52547895911828	45.3998777139397	42.607689493385365	44.40137420842951	40.350857275248416	56.35098025088747	48.47665326219764	45.99799518370488	49.590259572756544	50.95905801131953	52.450089463463264	54.04333553864821	54.241703034315705	58.22337484348479	51.2117693563297	53.109181501824224	54.37402556534731	46.33479796872935	55.534296629622126	48.98089100808956	38.88901098964549	47.87812717207939	46.49436925361534	45.49464628146279	56.579519833560646	44.493135284318704	52.78745559805325	40.70695871372711	49.12133264841934	44.57990713274717	44.084414846275514	49.39738960574176	54.183452622839	51.34426846312596	49.672617583299015
48.33349335889915	43.91052427528948	47.21756333504243	48.46833442707813	43.72754406048692	48.9745056781227	45.72767223030164	41.738768940380666	44.70518136883077	44.925691896432625	47.36805786024519	39.59907228455624	46.70975663998739	39.20115797807358	36.81294656519324	42.67319162521597	45.33255521445304	42.408444665510196	44.447009645750505	39.99592471238792	56.464173482999904	46.95306590208333	46.739345306943804	48.51648365717263	52.3178074324453	55.04111092702829	54.46516260162343	52.97141502607485	59.089873716475104	52.72579349424707	53.77585092466639	53.623638179880146	46.478428752159346	54.823442083957595	48.40688210672512	39.55295704444193	47.508314005554496	47.67977826017489	46.12386949803521	55.19514218765294	44.94492945057656	53.49869261534925	41.1500651149247	49.099523763533696	45.30145037424515	44.3284999062235	49.036232463681095	54.397046664391965	51.42107169752667	49.834196071092336
47.99521950314112	43.750965822760236	47.56987711053922	48.93533616726871	43.860703144407445	49.498425566753255	46.18670762222066	42.09351222328197	44.26066269604232	45.15941593791084	47.40086817521981	39.48738512063555	46.83615896496002	39.24927504657944	37.336080335503	43.13751068707411	45.395069796214116	42.403852239168835	44.368278726373866	40.022617725305174	56.64317740458226	46.803481519664714	48.07125547266565	48.99119366641881	53.452286424598455	56.23664683482427	55.541774610376336	53.1893086800847	58.11086608281566	53.55088747454701	54.889529157698256	53.39467000345156	44.92195402612834	54.14314897144132	47.502363841503445	40.04332555878907	48.021514351420905	47.17569961628201	45.80377187123007	55.0615025764743	44.89262075830288	53.814606471112995	42.05413675669166	49.43234083861248	45.583608083165345	44.86073643373174	49.08447381140005	54.82769099570431	51.849966110878896	50.07294123162027
48.29862377004567	43.634351361715744	48.22765944717185	48.86419613396328	42.7974719676655	49.51358390031221	46.39405886680634	42.83644770925666	44.42139357829025	45.65740284866815	47.17830384988503	39.57171676911395	46.90420493750905	39.5997222569319	37.56642157617781	43.059046904168255	45.499694404837065	42.52533201708137	44.11020121320668	39.90198105176653	55.651032195136345	47.243250918852155	48.76633709152901	48.29288309187637	55.630251015707316	58.37968015245806	54.485521817312566	53.894565944899405	58.24949588631192	53.83193091177646	55.687540858429045	53.799899223813824	45.32893648276298	54.26088048346556	48.66014640364124	40.788767489298266	47.9747527447817	46.58156870653855	46.159647899487176	56.319069203811175	45.57600935174636	54.58431805937111	41.81914161954997	49.58794240937444	46.19455521812167	45.11717854412985	49.139288897395296	54.896238349611224	52.55462720685952	50.56199238859149
48.287185992202375	44.217538146055865	48.80265957203087	48.958697861132336	42.843773060604676	49.32720001151754	46.09016962106919	42.87264598427397	44.42019797078861	45.3156004546165	46.99672036492944	40.14208111374396	46.81750058559655	39.38237711938697	37.70793483726534	43.02514857773857	45.34121930626252	42.565062437392356	43.88185255862487	39.93590511568446	55.51863720066377	46.69372318066565	50.10102242693648	49.33151796120778	57.22601553616079	56.71800274017546	54.87261980760018	54.27085865491638	58.4976188814948	54.87390836423224	55.430957715852635	54.04836188093255	46.13900872601249	53.77093016521132	46.93932470723723	40.3636670396384	48.66892200042114	47.570683458888865	48.47395905042574	54.69566125190333	45.82181985782594	54.79736344108014	41.91217108622047	49.45490235281086	46.80127584406452	44.799052099304795	49.21742305521393	55.11568582155876	52.703601048434244	51.024864832258444
47.73042146052165	44.76550734097575	48.88265646246239	49.30335470406071	42.578662113198114	48.48451309966334	47.39707119437091	43.47462032029798	44.652393671557654	45.460907457965234	47.060416504036574	40.60736392522476	46.921127732660366	39.24972681481686	37.54645973733121	43.222455450220174	45.18141274268049	43.0277380931475	44.170796636773524	40.167223859492495	56.756610720519944	46.88389345862505	51.33122750997305	49.92497146072268	57.947682107237036	56.46218276576358	53.94523838345294	53.692440633709914	58.61584462876966	55.111115560748694	55.70483931299051	53.23644422551748	47.6911471370235	54.19421574658903	47.330865105343676	41.12830917830639	47.717686603609636	48.91192526848127	47.10349115273564	55.743470712326356	45.85442040011625	54.76254724221711	42.46715676759653	49.8735250472296	47.44479281578644	44.54866604008391	49.505912509250145	55.62605026539853	52.62147845052327	51.25430419271833
48.619164371340226	45.66363756257078	48.93756989544052	49.11444299190694	43.305679780728056	48.260044528570994	48.3284797868882	44.217873133968496	44.996859568192264	45.63389241501815	47.66903171049635	40.91062055717061	47.389027685638595	39.69262445122268	37.64911294004893	43.5088210725827	44.79682641729998	44.05196884197189	44.91471256880042	40.38325869006792	57.413914437516446	47.07819208679817	52.77192181867195	50.230233554960655	59.369541618878074	56.896217050238654	53.504034597185736	53.70569513018006	58.92668244570528	56.04302184923015	56.225372782025396	52.81541115723199	46.78855274464929	54.079157378023176	46.12436375096267	42.26448021266283	47.193434289489346	50.02189885396221	46.724612685946866	56.163083740655175	46.195851123990245	54.73190210034705	43.23818614625143	50.16553726942515	47.687551942351185	44.23817903682536	49.79828186497816	55.599406145104716	52.16625569033995	50.988166648420204
48.90238716519864	45.99880206408423	48.78664229248133	48.42280815207309	43.53394154623066	48.21977711877304	49.04781078853827	44.03977993109501	45.08545973007811	45.8556579706877	48.12311717247305	41.54742937814423	47.69401919344031	40.01528923494172	37.653488154000854	44.12791340139242	44.4879175278397	45.07547772017242	45.35554464426984	40.8316008902314	57.24578191419233	48.639438645367	53.376534704296176	50.28394978807918	59.938922900607515	56.95749166309595	53.90748275368038	55.39078276589313	57.46818681605563	55.57114619409203	57.74714550926091	52.30482799403747	46.80272331310888	55.3471276238126	43.900032410830704	41.938060303383075	47.35892013518985	49.96616362776954	47.02432848354876	58.71228386068287	46.509207155587056	54.287503689998076	43.78503283895438	50.10456592429305	47.80783840453603	44.11832096649885	50.44713319852133	55.225335941094365	52.3442978105434	50.8475519676391
50.20773892141396	45.917626320586976	49.092705913900836	47.957139345083036	44.36542932921411	48.469274029399195	49.1411378742145	43.843264927814964	44.762860747696365	46.35753286960784	48.117212483209705	41.73682648975426	47.47406208386562	40.238138862972214	37.627480857957785	44.57733462654839	44.55058381595127	46.06825180409196	45.405744031939456	41.22294192759374	58.05669321270439	48.99213122320175	55.1324693912617	50.77797918801099	60.61583604571866	55.8041520864321	53.7380599617384	57.10645043356479	57.631493433479235	56.74130219097129	58.13677414895856	52.920705661653734	45.83999242909729	54.26949033557563	43.64830326873724	43.51959131253461	48.13777000170508	50.51105803813107	48.213699384692376	58.6946394629407	47.1071525284654	54.240497945146	43.94066099151979	50.05909707758754	48.236464877505945	44.152400151782224	51.26306513302501	54.71781927038395	52.760707025627276	50.86372069670381
50.02474407507525	45.8436206492704	49.537775539487996	48.375224715884464	44.98362391132872	49.520301655784316	49.210098009882294	43.326536297107644	45.53833374902213	46.0992947297654	48.051008496541364	41.62273948534102	46.9946868146925	40.47072027216838	37.88950045312399	44.459713058146676	44.16702738629174	47.070789585783025	45.91084384421403	41.52349649748295	58.044752076984935	51.62633202648478	55.98566670652746	51.03891909100995	59.85193366840916	54.60235436560881	53.924155063544625	57.099382557255566	57.6297028473838	57.72022002252209	59.34379438309084	53.175900910724785	46.03217405026446	55.19260510743209	42.84115379031721	43.80582584777496	49.29597586431525	49.592448202614506	49.092528587037776	59.73933386728245	47.565933716037634	53.79356043395122	43.7329789055865	50.079956894517046	48.369826521564136	44.0741901326747	51.76125505232479	54.863049056890674	52.60940767715959	51.08599503613055
50.12390468127676	46.00917217832625	49.42056891337921	48.29595030153524	45.04500546605109	49.935650350040476	48.9232882454698	43.09107535032571	45.242286541833316	45.37638028603037	48.11672256989757	41.958336166228285	46.69505147159656	40.78552075706624	38.577242262396844	44.55718804219334	43.913499366561375	47.72323047346419	46.54524386899532	41.90574393312729	57.75115196773263	53.21842154352061	56.82872111124538	51.22835674795889	59.00319199096138	54.202505782817056	54.224942089441434	55.37044758120436	57.087117022556875	58.725059338568876	61.30590156972192	53.26000844887558	46.32059210944241	55.07946599254036	42.338409053747874	43.55498440698313	48.25119417568419	48.9874928095706	49.47954730019352	60.15266474293908	47.78023455767416	53.086292059864846	43.629145649902775	50.44365856671714	48.36287174587036	43.79948935590104	52.17365252157105	54.78684436205254	52.744589902828956	51.1406053328482
50.397925707053076	45.900770477497154	49.3698562662109	47.53664595748198	44.87144509544083	50.02022245168802	48.69227430278403	43.408677641059874	45.201829138835464	46.34970476319548	48.315564377258	42.272773304781374	46.498670241375045	40.53505791131267	39.167764985678836	44.48214662022585	43.6300253676927	48.395167727644704	47.47559076208314	42.18194954172606	58.464093425161835	55.88615370868554	55.86762727341897	51.44979836827942	57.37512987549412	54.80087836304423	54.408324945919865	55.39770684613969	56.914158705296266	57.6887696247101	59.63384978325259	53.31126320785102	46.13265935429737	56.489652340140545	42.19214429821277	46.8286735665906	48.100807836481195	49.44544019021509	49.09182143714731	61.21512946796415	47.1742396808473	53.29573349787353	43.72672394756261	50.79554200360514	48.052522856218474	44.09245883216234	52.482018131068095	54.75406690254278	52.88124837801579	51.25640816573356
50.58136707442043	45.331778870520694	49.42752625607087	47.871131359489766	45.30620561200824	49.37467833766735	47.88696254803782	43.95486671518383	45.83658495008959	47.171894734406266	48.45560706459094	43.18425420820061	46.65247582894626	40.32446480617873	39.94173631210553	44.300621067256316	43.65626364366151	48.686536561633986	48.46488784514939	42.70419657258258	58.064333257573104	57.57477620444871	54.08354623415355	50.329375016007695	56.35019608488303	54.918623098940294	55.983206991502165	55.945653900565645	55.63604408397687	57.33499700267084	60.01608477299098	51.61544453442537	44.73413913437672	57.58161007203863	43.683513002129175	46.12443076901996	48.729368394108064	49.060380698576125	48.771479983419304	60.856204095871846	46.79768041158615	53.376702980330364	44.06771823327011	50.63302872269506	47.70630750885862	44.08021792374535	52.66628796989613	54.79509617278332	53.00751437683976	51.03783740223074
50.72314648170947	45.27345781215331	49.77121126563431	47.99905900895529	45.71687030949826	49.54265684124068	48.12967519069319	44.1972207052536	45.36119716909344	47.55107110766808	48.27391653878789	43.609094048133535	46.47252519815791	40.14265990736045	40.634507499070416	44.108781916731495	43.339468810848665	48.776777681201374	49.012499435207474	43.02891701450387	57.50225350118309	58.98181743586705	54.23900584422993	48.94491590770605	55.94359862292702	54.630985989918344	56.398783261552296	56.350476193359874	56.16433675405114	55.850395138069906	59.785613787339734	51.34521606694241	45.039009576786675	57.22634247496388	42.048810050615785	46.834671792230914	47.764062157567544	49.1423749895222	47.04930140342764	60.51886419874439	46.649173875010554	53.25371682840983	44.5108044718704	50.81501403298245	47.40697130005554	44.17573534469744	52.92802716224856	53.75948101387607	53.29296269180306	50.86926333313401
50.22132138997526	45.029963954129876	50.16521785979525	47.93481912204706	45.586855474080856	49.98808356363832	48.02881099129389	43.865384730686955	45.26221781342252	47.61490990006897	48.32201744364202	43.67299285290346	45.981708666310944	40.399490293714145	41.25491166951599	44.11735024895262	43.37266506786664	49.158168504731485	48.99957122053069	43.47756973838694	57.53101072988864	58.726557723444195	52.21731469798139	49.27349436073284	54.78025481868021	56.30908456012099	56.44716981825582	56.412785421432446	55.59727185358662	55.708250148070114	59.37959173089389	51.14539729555612	45.21364108436965	57.41475763642442	42.08391547699012	46.03698047896226	46.321747799503015	49.50744936389533	46.75587431127475	61.83045824059586	46.031538437496906	52.62096235308424	44.540908561728926	50.919829156332604	46.88724102829197	44.04091225837834	53.44464318226128	53.261246670388765	53.11489280905765	50.94251042103916
49.36612389470883	44.789445289823576	49.986888509530125	47.99848113490527	45.384485827424655	49.976992733859625	48.08145353237237	44.06651396787616	45.66403754226204	47.208664340906296	48.50579455092342	43.6379882381946	45.513790551251795	40.5632684310414	41.58847297735452	44.35581875347634	43.616162251658224	49.332443426735665	49.181171156855086	43.795149942936845	58.12476664476979	58.27048208540119	50.189555462021495	48.730024481791155	55.00380305171782	56.51600392270521	56.477601387681574	57.18914703689018	54.817137184980204	54.96784754344975	58.65320812779798	51.059197025613024	45.86844689983931	57.87272973788211	42.90144536915874	46.169840028897504	45.592940779282856	48.61016275329883	45.38742362423866	61.215407420358794	45.47855108384499	52.134508469635605	44.19166080931648	51.12742937196176	46.8047721986373	44.440600998928325	53.41187867956702	52.85602045222021	52.84943721662614	51.140702633672824
49.03733350740311	43.45273887869642	50.04790391811782	47.964331612541585	44.25300327363375	49.89582641245444	48.081508430985934	43.55518815974591	46.09797011981883	47.483055142257626	48.38673109171518	43.45740090219344	45.27763325980836	40.42716881214216	41.76734719063351	44.74586884213469	43.965806337480856	49.54908633032962	49.32578678747796	44.09578463370463	58.0545231062629	58.485089369908614	50.209784896419464	48.84679692331284	54.9239989811281	56.50064955219584	55.14561120311742	59.083532104201375	54.095741777961145	54.06692075357272	59.56658542310912	50.25103538317311	46.04439956905521	57.73220105326179	42.71110355588933	45.07239900463872	45.95272050703227	49.92988718746592	43.60030304138512	60.5222246516766	45.077515283910365	52.33057077438719	44.27864247444006	51.14623875929651	46.59979576554848	45.19803063410681	53.89545950705187	52.80129692321719	52.639572450003676	50.95566936178575
48.492734676594424	42.272790192865436	49.88506932867348	48.80496323028989	42.778510414598166	50.06276177155936	47.6010993739943	43.162164953377015	46.754067777100474	47.817927371077445	48.01176099921374	43.17189697538952	45.367640649243576	40.15761635798126	42.069414175195625	45.0078349272718	44.56422780880784	49.65350889110546	49.26698172533333	44.114265573543115	57.82086672270049	59.55896323072906	47.815379025651566	49.00988181844113	52.945180059012365	55.11263689853249	54.832749378907785	58.430674511379806	55.85390280208074	52.97940901512543	58.22625056168929	49.03233650432536	45.39522092561818	58.445126396290036	43.84516379663001	44.82729028182591	45.66830158979944	50.431927033730524	41.944437517826294	58.7012222700925	44.99327394357487	52.69488268352023	43.96687696091669	51.03037136649093	46.669251071010585	45.098843779340406	54.278659996687836	52.674626033696	52.96476328123519	50.946831524624514
46.81431275153851	43.00026696447936	49.466143026302696	48.770432926367945	42.82247046792123	49.90294623969093	47.13502722431752	43.965714478718034	47.55652919600671	47.6545140642082	47.79652829839061	42.663011780963515	45.43527592036096	40.02781468628138	42.451858398013556	45.27199761942378	45.23380866546485	49.948774946254616	49.028560194299736	44.249646883862304	57.30920576180833	59.676542525745106	47.44954288971964	48.86310819355388	53.378088904010895	53.12635102893773	55.185439012209464	59.73416410895547	55.55091600429446	51.954611958479234	56.80255387770464	46.643766015292115	44.35325172752656	57.22833734288411	42.877431135082446	44.382066612476116	44.83004040841215	49.62551053141312	41.519946869399725	57.46604452151798	44.85710569314718	52.9854374445037	43.50558607393096	50.71528086563669	46.90098977157801	44.373885024854985	53.411031372472024	52.30925019267251	52.716148473493654	50.952083954992986
45.769718107974285	42.789143225234014	49.10162147726823	48.37625388634529	42.47615388753949	49.251506133404675	47.49023243892295	43.30176372508278	48.41049621907573	47.56771527640682	47.60838640816488	42.33814595503613	45.69717223700642	39.79885081583866	42.2370507632202	45.42742869589124	45.81637329343922	49.639200478173485	49.164903134703344	44.168413771036406	56.002678715556335	59.348510991538504	46.38657953431348	49.19160857906897	52.965714312336246	52.125802327765335	54.66061664480767	59.13416615625935	56.076988833154616	51.099521413705865	56.094622859651516	47.80929437367576	45.30192299322423	57.82800139632588	43.08804763921414	43.34177397575689	43.098606771309036	50.409205842971666	40.107574871920605	56.89352209598504	44.57948622851096	52.78869397789801	43.1164847400209	50.29936311283244	46.457202701106276	44.31528280065005	52.575374980324106	52.043339024298575	52.69845512078859	51.26774779740396
45.81371219140889	42.38524491687098	49.40356446294372	48.185003422631375	41.86228044689783	49.07594268513534	46.89853930074084	42.6650956351135	48.24205940755421	47.92516376979241	46.93604936117229	42.15964881288374	45.74529818196037	40.05217117631322	41.69780354901242	45.47298573786033	45.86113039167414	48.99370821748488	48.824489500565875	43.982361156853756	55.228774856150956	58.38265415530886	45.73877007899538	48.39367855622734	53.2258815577579	50.95694005807165	55.635220657559735	57.611109474603204	56.86608075237508	51.21258950900254	54.82339636667657	47.00151093766688	47.3749983492311	55.968554320285875	44.46898274587914	42.680351661950986	42.84106643393962	51.451563737076796	39.58406630985841	57.469279192010816	44.20680185398446	52.9303476825444	43.34505851374581	50.071852436373916	46.26712469570512	44.34919246208068	52.25750436948927	51.92346737589503	52.92766675143391	51.91305088441671
46.45726262063193	42.02932706188838	48.87375230722712	48.397373555333864	41.84159357444066	48.91889962818785	47.425498255021694	43.57194624176109	49.01353691680073	47.82391678293026	46.5448367021695	41.625715341224634	45.83891470786486	40.30174979927089	41.0055468266294	45.23565774944508	45.535742162654685	49.000699734857704	48.233877923897936	43.788243517452024	54.24991783682501	57.97493296503186	47.21608632295451	48.4421807747355	52.616585589956216	50.968413416905754	56.4142360125535	57.03646673033174	57.14823440345439	50.219902130119365	54.62633627467756	46.400546823393086	45.028660029794885	55.98178814749026	43.671635476545745	42.33637602918964	42.22961210269467	51.02455622420129	39.134826638202696	57.34469288971069	43.42079805208376	53.195722379381685	42.74574229871969	49.62243691127192	45.833416708696504	44.376453820354016	51.90095592654654	51.9864193389953	53.358323078649796	52.13581138525035
47.66063791611846	41.8413305990244	48.559663865658706	48.952787137012784	41.7852400539254	49.41662540370642	46.82154160143521	43.87789157916547	49.163076500067035	46.564684898862	46.537042453585954	40.867593976967925	46.19836670888964	40.34771018011113	40.17164327424962	44.6121199595793	45.33914226473814	48.62303066397621	47.56845430906218	44.03751521052602	53.24729194186659	55.650308202373914	47.14137172864147	47.72149039758254	51.84180287073218	52.05295700426001	55.02376657032852	56.719133666591375	57.116453990289045	49.37374744078822	53.67607042668851	46.81577767098861	44.66764963257575	54.447080176874245	41.41018958957544	41.07097703439046	41.372313013252516	50.150640530576425	39.1373726949622	57.18607561856716	42.42279017478512	53.803302733986705	41.7074306563144	49.16754056164868	46.435364724042316	44.68543500564736	51.51502400560771	51.89819023903286	53.2033429816757	52.01896355670407
47.57925306489414	42.18691038406412	48.23488624677824	49.348161899926716	41.766653100155416	50.28570906416755	46.64366694112687	44.50053155101655	48.49535926121909	46.048528680067335	46.298641333262665	40.54061075255153	46.72139233934824	40.46250661391517	39.5681566487316	44.19400666693326	45.33996718957895	48.27700540304606	47.094702014668535	43.68739916021247	51.83693520057118	56.93418840125552	47.119140991860064	47.355805897002554	51.079901651136645	51.293343374436475	54.23661370205661	57.02682867557637	58.004176724674544	48.21766768210734	51.84793166536559	46.921061635904195	44.19830776411266	54.70027782742298	40.13875921197379	41.83685178985332	39.58785945589487	49.90216661741813	40.338979074407675	58.56380800638246	42.45035483620228	53.98447579004779	41.41098990177812	48.82561926403939	46.414613693984194	44.70410393925511	51.17805923891763	51.58017183328868	53.33201965791737	52.05770713122546
46.85516813760567	42.66467432614486	48.28831653111744	50.25330866187627	42.082349804197285	49.94005084584631	46.23112245979533	45.08201426798724	47.69407446235156	45.441825146835534	46.23864825581626	40.4970622149839	47.02115088226196	40.9371032000615	39.07659456167417	44.159588487490865	45.332726044765664	48.05637155588182	46.71819335396844	43.68603197548951	52.45390467549802	56.51046343932026	47.71321909573818	46.663274014268616	51.698720613437125	51.08440053119843	53.9744910983398	57.63110301812709	58.813469630299174	47.08754572159127	52.74628713122278	47.34366283839698	43.006236366203694	54.249361546824154	41.57859668181726	41.78809765456331	39.80248763614437	49.2486003988955	40.5689306019588	59.44042992213082	42.10986699065067	54.2115319148549	41.76911500868793	48.71395795460202	46.218267731033116	45.18648861436463	51.04245028413143	51.429515662870735	52.9601133202798	52.36860746046884
47.28164646877741	42.6666517975268	47.967998242562985	50.61903786124935	41.8397981679165	49.06997446467684	46.29511770271371	45.44962849231656	47.83362070536485	45.01519268070865	46.27940305365155	40.24976595082707	47.508029977189736	41.137372043463806	38.56556469373127	44.216904211425074	45.56534101025323	47.54387618178618	45.941774598757895	43.899363557125554	51.11421168183233	56.02853894190488	48.38309365165793	45.10354739587796	51.59569870557096	51.31990885880792	54.53073991382491	57.552377676429714	58.90376057249154	47.662126329985846	50.84737638931738	49.43518416535437	43.805608817722025	55.48814274188634	41.908530095125904	41.359959962344455	41.211379520759195	49.16524051607869	41.58728285227351	59.089390273815866	41.8875007203418	54.191045076584004	42.26269886512999	48.516249446453294	45.62838996986107	45.25390390006086	51.44996038093906	51.22921865266943	52.60944591398361	52.468790134701386
48.11006023348911	42.412334960980544	47.559001346892266	50.81487375509574	41.60069180236666	49.59072329251765	46.24228203087265	45.972429310322255	47.313710686011056	44.46333488157921	46.02238382102884	39.98070761718909	48.020560291707774	40.875319104647104	38.093223183540644	44.45835006937945	45.37454874055291	47.39158160475356	45.54765761160114	43.796326714050494	50.64354123497125	53.79245801815626	49.43346745117074	44.92408652054756	51.51261345503643	52.26335959493911	53.32871122362841	57.93817851314717	58.71254153349074	47.12707594242949	51.08383675905487	51.04621937173837	43.923233596079264	55.01816856881568	43.011604332592285	41.45814546359551	41.31641835426691	47.44528459616318	42.3219473263048	60.10515040290609	41.85721199953137	54.48892920657364	42.86495330549331	48.54107341533952	44.968973884315886	45.6663369604568	51.754908357201245	51.87257492262877	52.13622366233749	52.13906830753415
48.63188135957189	43.27147364531628	48.08675683950462	50.463065789404276	40.55763873363696	50.46855096634099	45.9813409013488	45.92038065073029	46.58106936693907	44.52739215411115	45.72898699095516	39.6167830743612	48.388380283952024	41.00234688601802	37.88573304016267	45.01531380583916	44.838788357140146	47.00599774726565	45.73840411448934	43.61197982821734	50.29574876690604	52.352488104323776	49.53933641046556	46.0625631836426	52.35178409116526	54.00011868365261	52.84956587036531	57.895431798271986	58.50038974066394	47.53576636002524	50.81977059146421	51.43363626069162	43.27328063552814	55.6845465443919	44.73378745546262	40.33986591128953	40.21381913870562	46.61589980678394	40.94202623602851	60.07408580501856	42.241175407515115	54.20453445163352	42.91334864961936	48.144431638297185	44.36010200293447	45.90769223838547	52.22653686581749	52.78530018876732	52.16276901700089	51.743413066698515
48.27201068990242	44.20700192660059	48.264635718098454	50.58336512740231	40.69509013048762	50.892958242656725	46.333923159683046	45.33203474188842	45.565167008580055	44.820510363250875	45.82173106357287	39.48917785724839	48.94291802152613	41.274734583482726	37.81884192659261	45.38817539698292	44.33546185513913	46.87918709377314	45.46857803147263	43.524957420848374	51.382433379221766	51.27994852402401	50.08945419815758	45.465785323275	52.23080082261737	55.09898058097633	52.716473772193865	57.581393575327326	59.03983180189553	47.165381234983	51.1963791261885	52.37672724468099	43.84695953340712	55.74845333319575	43.76881179526814	40.63328262579632	41.01311457277236	47.08402654295265	42.4996306164741	60.23526021619468	42.64734931507188	53.7541643331292	43.530680497074634	47.75734192269838	44.90368386616205	45.51769504610204	52.19878023913504	53.132991770254094	52.16156792140997	51.942930833637504
47.292698361289155	43.84707676590404	48.50404671508277	50.624808253398314	40.892105256351385	50.899742540558655	46.656731750461496	45.324459109917754	46.2712561175175	44.89007771897451	45.632430318028874	39.41015014141154	48.787239131101295	41.69119436199297	37.43949084790095	45.597735464418115	44.45579293277899	47.31266117096815	45.140700395285435	43.559973878219125	51.41137293740669	51.82476217792445	49.99470299354074	45.96352981427843	51.82972376328973	55.57380055897361	52.451280104760905	57.683366673837405	58.872837982407745	48.684974833173875	51.97725559565781	52.94511104620686	43.70816035435981	56.25577852788237	44.53905487472157	40.743540651859874	40.527588670321165	47.00539405630334	43.05146589269802	58.840050657613865	43.41706652579777	53.578234483593974	43.983795119191306	47.590011373814285	45.92657783434427	45.590425280627514	52.05731706764578	53.48889261805795	51.96137232297409	51.89078447447008
47.39888167602819	43.70302804007935	48.284423045673606	49.77881980540258	41.57302607540271	50.905414473394	46.94123522990933	45.04306364112642	47.192188829601434	44.68423807271235	45.56866968456651	39.36718572698123	48.373998331107614	41.4928732128742	37.13257683345632	45.55202578005493	44.43592783587226	47.58374874541577	45.06925841514387	43.83984347854299	51.016532035472004	51.55519213906027	50.75668373858916	45.82905810089543	51.84309915756421	56.80364624833459	51.45908915422868	59.75013513775756	60.06056100713791	50.09194844972461	52.493786717831895	54.03128617542799	44.79436095671084	55.435693150127726	44.47515220911574	40.4491083581094	41.300332313060544	47.3755617227862	44.52626016937174	58.94137682459179	43.310306054543645	53.55970659479799	44.01404594574508	47.653959617550775	46.26708804895496	45.38834502041523	51.97428179256907	53.51054866726603	51.87227465150941	52.002505930175076
48.27034076437756	43.95795292234288	48.786649716178665	48.73207058106816	41.864002405443244	50.6102838513525	48.02267711853328	44.601699799689754	46.55001605671727	43.71747499472339	45.568345796687424	39.63223123580899	48.45923993411574	41.25030156684148	37.40009429407139	45.87845184223194	44.48416784704921	47.739247822976225	44.67206239545411	44.273057308165086	53.75601961657532	53.736428430497746	50.05899659648785	45.59129591240085	53.31188964022964	58.421076117747276	51.861778401208404	59.77072424812581	60.92200050404554	50.470557204845925	52.62686428032803	53.25107998097589	45.741469582615764	55.62205436505327	43.920695889857136	39.7127837425719	43.3552288535245	47.40746264746082	44.24040506357576	57.338948292671105	43.44793786266763	53.412912200848176	45.435310915306076	47.943671897009885	46.29388242459724	45.78509023473745	52.46666264651726	53.50375877463343	51.861170228702115	51.674414631820554
48.22315505986076	44.614572414647824	48.92607205245754	49.11549183572759	42.30464817957638	51.80117256164123	48.46451845651615	44.731513971874236	45.79261157764682	44.05030586184068	45.8764173725381	40.341569766329805	48.84736264767473	41.08614670059646	37.980286895417215	46.24323421010689	44.33573668663159	48.246515818470286	44.39393269092941	44.44855232743866	55.186600071598924	53.269765435418414	51.43678847626748	44.116596862546714	53.01887391909659	58.005912898708274	51.55146342521551	59.45686050675304	59.70375511694355	52.25662090592172	52.662485032305995	54.217142993974676	45.8476620529835	55.11272475421774	43.20136270372594	41.09062694327943	44.775597048051104	48.122955089434456	44.52225824523007	57.22213373851274	44.311058343350226	53.094552801093975	45.84287404907201	48.14731089854131	46.28491670538391	46.14423127637281	52.34661360737429	53.69039401860768	51.80478956786685	52.17976026533757
48.762518182077905	45.111334030910164	48.68528205857421	49.677630326663426	42.24840266691107	52.380819903298104	48.63425307231952	45.03235073365915	46.05640503451181	44.930099064252296	46.10075322201931	40.84927069689211	48.84986768360389	40.6862303313123	38.395185853629116	46.534379026933266	44.10071580140464	48.53174799525433	44.36833676053248	44.787423295494285	55.330038356093944	53.72655854254354	52.988618835136165	43.982567079725875	54.53709996402979	58.167470006014895	51.80579118956132	60.88015457076342	59.86976189331795	53.8817886038058	53.16137024134831	53.48165839919103	47.237791569455574	55.24276531187083	43.87040124643973	41.79515840430849	44.60505564886756	47.58037597171275	43.61651753033575	56.60305198057777	45.1765473553401	52.45366097392476	46.09166531924243	48.04751111315574	46.60712738085625	46.76880948417489	52.23126595655799	53.63093607895277	51.94620021951922	52.69381294996815
48.3267891894537	44.813352248166645	47.663027757649026	48.99137410186865	42.665733038335695	53.615126229488524	49.124589780632334	45.0027152437754	46.33179215077884	45.84606027333256	46.498863103887516	41.273706460527634	48.37937915329043	40.56074512955077	38.8249499929877	47.26459601235732	43.52643590664847	48.90484097582555	44.378957653744074	44.840454672067075	56.30504525517263	54.27787675419595	52.67543692415301	43.73203122997795	55.611605714632596	57.55316773819005	52.40447110020964	60.87981714020379	58.941617172624866	54.65557234505884	53.409601860824964	51.711382518313975	47.36954906702115	54.54691172650886	42.79504409302154	42.08875824755207	44.241355920083286	47.201834239692566	44.28223303815353	56.695094125808886	45.52811281844693	51.45868728234052	46.5469892670672	48.114497935641914	46.47052975631905	46.98668884659663	52.28510157750619	53.646408086258496	52.41737818584948	52.840054563010526
47.48889402155133	45.04334340424001	47.737826001629756	49.55065675846098	42.734654380582064	53.86977077812822	49.47431274035465	44.843226830858015	46.90094021403619	45.7328844809691	47.04350140779167	41.47506201974601	48.09607768317812	40.97203711990617	39.23896768097023	47.59841558168059	42.91425598690079	48.994044348735216	44.368395746416326	44.63627074005695	55.77104775239678	55.937533522478425	53.585654284769156	44.06339358948929	56.01989857122982	57.28046821208069	52.6346189581588	61.31809200778092	57.99062673047627	55.42072868908677	52.93221583051216	48.93452559326683	48.343685478342366	56.9474229855982	42.96007386694213	41.92605275391555	45.763174748800246	46.3530643782728	44.902541150886094	56.65229751581211	46.13236415017039	50.80821051998253	46.8684786714301	48.25352605410201	45.94335555140376	47.312161172726654	52.533405007625916	54.125796541076575	52.616630182711326	53.26039241001665
48.03133981739025	45.89699826879433	47.41553006121565	50.86206975124204	42.654240018469395	53.85713768234121	48.89801839312046	44.21796228024503	46.41534837757726	46.81234429312525	47.34773134618198	41.685575680106346	48.07150806745853	41.09234190116966	39.12392812161833	47.66544503881424	42.6999240834533	49.15102637790593	44.619352399780794	44.68655781722899	55.192115833425085	55.68911328521708	52.71964548654304	43.71943277020327	55.22931885015846	56.51980926972258	52.80457319570097	61.152474309731325	60.135006204918746	55.86534999934161	52.41309857320816	49.57169447809417	47.364889641301204	55.78949904325369	41.04797338433479	42.477152646377945	46.09811521618861	45.935925442532245	45.21409893477689	53.48125932895314	46.504206620798776	50.232419021673294	46.655581749925325	48.70546271387731	45.9474751664347	47.61943711301818	52.615834484016624	54.45577453625601	52.82157716227501	53.142937297742364
48.18470485959999	44.74724429368991	47.57208680813373	51.12821562534955	42.340287216889706	53.38005294931986	47.72033918886469	44.55179825288694	46.66953869040468	46.31850689787057	47.01857788840872	41.795270354451	47.974477199510694	41.48309957320216	39.38254455972422	47.74857755453941	42.789849740846634	49.54569191827044	44.77829125996664	44.92820032725569	56.37026931336119	57.41991847642727	51.0570757069791	42.90433813698225	56.55657132787173	55.47658358864543	51.204082727588926	61.35202603541348	58.211940380568144	55.22685738465613	52.640400266114646	49.40008874354818	47.79881703385319	56.49096328908761	42.500795338851105	41.60365384115332	45.131121192893026	44.25050597089182	43.79525082439219	53.54039723932887	46.65391649176676	49.382038951775556	46.52657943877553	48.43660368531076	45.57267731614797	47.3787937876106	51.84041474810225	54.0420108132209	52.92126722826661	52.578801814743265
48.18221630012027	44.0014426028388	47.499949976262336	50.247672647679515	42.51060493240973	53.408873803863	47.40082772176431	44.30813897876182	45.76370662803577	46.65399265031173	46.789808185257804	41.689621779470016	47.640679563068836	41.37087788951496	40.1377219957786	47.83571106256663	42.78351552617376	50.043126376095216	44.49728886907763	45.28248050597801	56.389249543985194	57.773459882741825	51.50366305834632	42.46519997642113	55.74513421268057	54.18460078088983	50.81846450270715	60.28747150296077	56.949803794527895	55.74005475337395	53.06116587310804	47.47364963613934	47.281059360213014	56.83625193729708	42.09164925749491	42.30805468619911	44.76202755854936	44.41968980270826	43.422694826127945	53.95643383315031	46.6781381633133	49.47169392427446	45.67702440633316	48.473986286894025	45.12586266187189	47.301839733168165	51.33721718344941	53.5741438777044	53.290124040870076	52.10236997105613
47.98927699474683	43.7583929037752	47.54425579046229	50.084885638027195	42.75519334745775	52.785725818100595	47.56701874811294	44.65985699723874	45.69171643400077	46.40128014858752	46.985565314569115	41.41817582436325	47.328596827495026	41.0734249086301	40.39166033199365	47.83523132861876	42.581952856353695	50.01164753907746	44.22745172086941	45.69470886629904	56.469036261348656	58.87359472166361	51.918277824310785	42.08753308723418	57.472154123178626	53.96859890354322	51.37959633771798	60.65902882039807	57.55914128605197	56.38214920857591	52.75723511881502	46.40995436171238	46.47576581278336	57.740127587934595	43.270631164655796	42.570191395604624	43.52375669281467	44.790198034835704	43.44821289696569	53.88311915615495	47.245023839363334	49.627051712455405	45.78063821392142	48.451871626355434	44.12768333686609	47.114237567800835	50.87785512103506	53.44118393740697	53.58033211876687	52.07138241712753
47.16572972052919	43.30109455304088	47.89370213309339	50.304637149108686	42.26627954610983	52.552604006632166	47.34062061464565	44.102164801123735	45.486725522075695	46.43488979763652	46.81329855197354	41.055530513905076	47.0767931031851	40.49903317479182	40.734953354478925	47.81365496773454	42.52507821051975	49.98057493758905	43.9619988230259	45.969517330831906	55.71558771562708	57.564163418929375	51.73976062691168	42.5455121694526	57.76565645892895	53.165546095227946	51.803742197824114	60.3480266532665	56.63659764027876	54.942715168535734	51.37732804596962	46.16811517871382	46.29672183965496	57.19036098880847	42.992172178367575	42.13796967899523	43.032232824895964	45.560167452342505	43.3462721500516	55.767400503157674	47.51875109029651	49.614422589961315	46.02934548605539	48.38712258776162	43.952031200395496	47.2636457766408	50.34313628927846	53.11700574984262	52.99711304252161	52.11996023716684
45.651169203075526	43.149457947276666	48.028540592140516	50.79822771237466	41.82651180315874	52.51079701816146	46.73600086315067	44.022385412428484	47.110718033135015	46.478649407665294	46.8167814794768	41.175984929072044	46.946466196699824	40.12316183773757	40.9770819246168	47.56703054270111	42.281137004299474	50.05882563963588	44.27710337156826	45.80691575250942	55.294885000938294	57.57209763315769	51.90482442225581	43.130440175841464	57.16664051615414	52.7650824942249	52.12953129245611	59.328122328389334	55.73126701710429	56.085391708324465	50.40580082887356	46.96042056069247	46.0565060116277	56.70151948364088	43.955696218645436	41.73348735348321	43.02576893958186	46.60168988611244	43.37869176304543	56.248896532903636	47.20178467068572	49.84279183201316	45.853692276899835	48.38323411671135	43.66016643569224	47.330476953499236	50.11277858542741	53.26392211725584	52.4246627668324	52.28460877870389
45.52914283340075	43.57940447355742	47.89372857262232	51.148654309442634	40.945974977872886	51.80867857956278	46.51546806116185	44.217063309410676	47.71950540433828	46.18103481260619	46.81736621272358	41.01257222503127	47.14589655613052	39.50042471735039	41.3139332536583	46.98671908479366	41.783637772202155	50.341947314750236	44.71601360065316	46.00345173313664	52.8405264148039	56.84512544543368	51.33781213377525	44.050644794658034	55.9588265794467	51.546592087764004	51.749488785650186	58.55881968140679	55.84102720357897	56.619487048707285	50.20204711467228	47.616368474936564	45.86114601397056	56.69370141440476	43.54982862387906	42.21620642586274	44.100492454503176	46.23810357964053	44.584566230195854	56.17611274231307	46.95967910504996	50.388776711659986	45.217565883466456	47.81105041255022	43.166762941988814	47.11016699738062	50.15934229416755	52.62120632467039	52.024523721259825	51.66146540056803
45.432106262997486	43.66557819861982	47.878564365379084	51.057060780043685	41.22466133620355	50.99996643395929	47.20615982220581	44.013097494410204	47.931154503309024	44.82567174898882	46.80884736198784	40.755177618605366	47.43488543122487	38.84568597738768	41.436375865346626	46.59238821501867	41.888771190369454	50.256530738495954	45.224465147501775	45.97013223214848	52.551653468712914	55.49591918120194	52.263806849287036	44.865365570942714	54.97499584570461	50.71957927059856	50.11473408830422	56.8131699275318	55.43385469855265	57.23138323429512	49.760979241440324	47.8721055403247	45.56247265803024	55.09234616938071	43.52159505488631	41.61969948196319	43.22481204625059	46.409242123170586	43.619043314540406	56.17038035394324	46.90839518559785	50.75436864113403	44.29774130534628	47.188500461672575	43.36183832588861	46.70160319222411	49.069116057140945	52.18484776324833	52.07815315899832	51.18879514700866
45.22769114237642	43.36044008756931	47.4313009131155	50.58774240400921	41.21011034068091	50.22893004784046	46.652855950637054	43.820246467046665	47.88184062592644	44.584988267385526	46.60911325055772	40.47742989917879	47.65050920830412	38.25111403322129	41.68734977095854	46.67767082664354	42.392242224558686	49.88225819496603	45.39931220979612	45.694741590617824	51.54301309512871	53.168273016056986	50.643825927161735	44.350765397014825	54.476363646568394	50.30445120991447	51.26486271262155	56.25381874416507	55.222013437844495	56.74012189203416	49.157504142595606	47.75398647511756	45.34154283850588	53.05963915289006	44.73597248239455	40.27846937863667	43.37183259209864	47.70314496677173	43.7054084928999	56.196800022557014	46.591577993394885	51.083938364479735	43.42374615144959	46.67432769458538	43.56974966649798	46.050632259261626	48.59410621677642	52.41784788869794	52.14439740905286	51.07359664115726
45.759374985081706	43.86603374261551	47.23764432718987	50.83952708396289	41.813338734261265	50.15537625210175	45.38256653595783	44.24522029008462	48.0049707811974	44.399136485228055	46.45831526013106	40.33489616186427	47.6931825125787	37.96528414267416	42.079026647781596	46.94128613276619	42.33471504094796	49.497007725124206	45.01752803710746	45.77078114081583	51.3510880068061	51.992366677422744	47.8179567667093	43.86658558201043	54.92516436096135	49.88166048615686	52.33753602320902	56.39947455064263	54.90849611447979	56.11530390019895	49.49875222006273	48.34535209915034	43.20105610451046	54.53153531669653	46.505433131669186	40.60577830171912	43.303435400104284	47.258460366395674	43.09667569787282	55.37809123423606	45.85359077848178	52.23887182362302	42.74692485767674	45.740330477179484	43.51591017788708	45.27987850989299	48.41485666349947	52.45980467309936	52.66696548514135	51.19259866490431
46.51528456825002	43.981908184120314	46.45167201996748	50.29611107669152	42.13669976864373	49.87053900457927	45.49744278411525	45.4295213535184	48.40995591712617	44.049791501098845	46.500638104058744	40.23968812655041	47.18175636832984	38.013120999203046	42.14262814624478	47.13968936912334	41.95734459682817	49.09154559839817	44.61342661843114	45.85884510780897	50.85731456328662	50.849941971865	46.20208013857507	44.022459051658196	53.229715073726375	49.478307698481046	53.11311540067065	57.015507396904574	53.91863983319088	54.83986143645736	47.743831401914896	47.282159501819	44.35189566034702	52.51875994053774	45.68049400877209	40.62453758174396	44.60538100284403	47.468364354001636	43.44848316851229	55.60718596530102	45.02720435082076	53.483586629106476	42.2875387604669	45.232998407270955	43.25065753617061	45.04050910253328	48.8361439113711	52.239015272037065	53.18336611966396	50.895780115967796
46.09441003552928	44.22183863828609	45.32374488821415	50.26234584925188	41.84717290630638	49.68784229513099	46.19364948420354	44.90853740374905	48.38080836466273	42.82074618613167	46.39965087972732	39.832690589080656	46.544416501065726	38.35101549503774	41.938786387085074	46.90306578320455	41.794193106540206	48.540270564621004	44.461644566604654	46.10799792971876	48.73669287774515	49.350450399269356	44.22475033875941	45.84950923494811	52.21063649778189	50.21661610182947	52.166934629529166	55.402078386899255	53.478476194325175	54.247345282384536	47.69899963764259	48.1080802375522	44.97666701863809	51.67928726656164	47.031903418893776	40.45058532552419	43.89183646441664	46.907790660767674	42.76005415292956	54.77729827220421	44.76298630410107	54.19020070620434	41.83805965166085	45.55045659410349	43.1311674302919	44.85918043047921	48.549986395297715	52.09159717560787	52.90007058938123	50.82856840612548
46.061556566205425	44.64486148839065	45.86251537113153	50.81206648678486	40.61494782434011	49.45625817217572	46.044207503456065	43.80561382877364	48.59940414259207	42.95871167215262	46.722386187334045	39.66300370123225	46.53420705824705	39.18482198869462	42.389355307218366	46.4358352170987	41.7324258075396	48.12457977886799	44.267502646978556	46.15761142428484	47.789663156755836	49.67179689993877	45.004042068192064	47.51637377697428	52.23657761231943	51.38315666085109	51.90372134361286	57.017587530556455	53.92300100340027	54.05002367834614	50.84447329614476	48.77675016273532	43.88084388295646	51.18107000444541	48.18979155748895	40.912500323226666	44.05490729390554	46.099284446505855	42.68777772542234	54.928188456014546	44.75452178161587	53.99967826045622	42.07530762309265	46.00963642069229	43.31285220844664	45.04311310458981	48.25113504225344	51.83645658632064	53.065585197501555	51.325503830874524
45.78363890297779	44.654138235504924	46.38002920405292	50.626998583533336	40.35215418655042	48.76628185625211	46.252387315305775	43.731885606228786	48.43796799378683	42.43987971242919	47.25540424281688	40.090346311217885	46.33918744415523	40.370588182922276	43.173905566039885	46.48819839291761	41.66410447446033	48.15620670087716	43.92555362979107	46.266102973283424	48.54252097749978	49.31694488093468	45.092085107736686	46.556479480505786	52.17095134730554	52.45272624243787	51.82432988201216	57.334889358622746	52.87109162932456	53.357576507445636	50.595662863471254	49.72020573440231	44.126814985373066	50.8195062124929	47.91319527884577	41.878367066599935	44.627309933859145	46.38999970314082	44.13403872374116	55.28388874415869	45.01673207873886	53.49853137740957	42.604231498979225	46.396208352157565	43.52187098937012	45.23706841997868	48.34330121208863	51.339178697942494	53.0644629785048	51.025394469963565
45.4746013398621	44.16266947692651	46.50927057508259	50.68549454536173	41.07910205983745	49.828334304215716	46.52127999481157	44.39798219172537	48.0542240884059	42.39726491791833	47.46377588624119	40.45083739040973	46.33977434658356	40.92447341164995	43.45413763900176	46.28806126025711	41.378067633483724	48.182269544074764	43.78357747687143	46.19246036963238	47.99394692870428	48.73913638364084	43.22622298991275	47.83190227523374	53.19209209204399	51.740087513657514	52.18080871950463	56.84174559413694	53.15765033311393	52.78253863859084	51.473902245271624	50.491544212376816	44.0293109582213	49.68506727787019	46.37672470604764	43.30910882053784	45.47467325310482	46.45497117554176	45.07196135664911	55.086452010847076	45.06093046230832	53.15589289906868	43.45581075163363	46.73628713627171	43.81461940968597	45.448549248022246	48.55203242588737	51.45407953119224	53.1634711370197	50.918177861792614
45.91565448530182	44.50009415975733	46.598696331629654	50.430682658684354	41.11680291481572	50.11536975778465	46.44081453354795	45.66142744299118	47.515837247105274	43.00442024898382	47.511641158420616	40.24876421385816	46.688252852133104	41.25939994956183	43.99111716338612	46.1608483332686	41.435531570048674	47.935976267419875	43.703511719239096	45.70173341122033	48.20197706941174	48.899485614331	42.93754830076088	47.745334471007865	53.04711108019691	51.18173685075055	51.59166839069073	56.41127336791011	54.83346966148801	53.050611047250996	49.40599504063611	51.20107463592784	43.291477385921375	51.13744266655288	46.36955791422052	43.17813114181878	45.326908827263	46.0425092797731	45.6479199902926	55.8686820438041	45.45576481267785	53.20350467331855	44.04909194519929	46.559854813604225	43.79963726082335	45.8732229594495	48.84644214393428	51.96526515045775	52.98495636586089	51.712438389591014
45.902376461118585	45.53072040385408	47.163410840178805	50.27626245138353	40.87255221854256	50.819818238032354	45.69563596277897	45.679122163807925	47.54003783148431	43.27401078012711	47.02018051346727	40.18698052387484	47.1526375609189	41.87978298885208	44.14458151132955	46.64533725614252	42.04758546881953	47.78547127637461	43.35787071921268	45.443607780406936	48.292245952513184	49.55504714377335	45.08899537462465	47.65353550515134	52.54989886939831	51.854580767410866	51.34767887528325	56.32913769078621	56.104578584415655	51.72586972348249	49.127509749412646	52.54843219663476	43.85590623500408	50.54749733090792	46.16164075551725	42.68960548974276	47.354566259723754	46.19356904610264	45.526184303910945	56.02649586540161	46.156840619036075	53.1686247942632	44.51947211435948	45.895924618456554	44.30747843980754	46.15011906313396	49.2529615820834	52.63345999766237	51.98672940752804	52.58554251009059
45.686720190119445	46.33818395960238	46.364250680463584	49.695790044613226	41.14923609315977	50.69606229246199	45.69584362270426	45.47857501729404	47.014565292434945	43.665102489780054	47.230090281339784	40.620108771035056	47.27119821414169	42.83516187664286	44.414112417863144	46.89245900955406	42.78169533726921	47.790033080056276	42.934599829403346	45.75672745962001	49.06376284321187	49.176492567991225	45.231322755852595	46.95569324452165	50.897633330966514	52.547544860503955	50.28890264080107	57.63944552466321	56.06481046135132	51.723083622108405	49.121406444224405	53.55915968865241	44.412128317490684	51.35720661599291	45.59209650224715	44.347167965478604	48.10795094317997	47.41158736470182	45.341614279744974	53.71041524725598	46.82721611686069	52.62147477228386	44.97959643612365	45.204131436588376	44.61238497576182	46.101842901713134	49.71462010100904	52.86591674996148	51.60167217928202	53.20003581947172
45.706400826692835	45.94316966391619	46.72169590945257	48.79051339719978	42.11349173094182	51.4198749846032	45.74729269625858	46.08546905151038	46.90148861725776	43.823409509085764	48.046130729972184	40.803980543603544	47.10532955396532	44.28417105486057	44.332864789882734	47.07653450115098	43.592721349509546	48.26532028650004	43.02443542243912	46.15077424024156	50.13696563108376	47.50574833477976	46.79393755222443	47.819229260894204	52.02099109026688	54.36573911320049	50.65118805963413	58.688626640602244	57.17783150655756	52.55887870307846	50.908707261690886	55.299217650622005	45.784259737986794	51.35624931306163	44.96422944436316	44.808829307266365	48.284364321869134	46.476419905975064	46.22777673057865	53.658437592712595	47.317876552949826	52.54685268063052	45.015301492024264	44.76724274261322	44.54334835269902	46.43622264723222	50.34519891186954	52.78362626804235	51.238174705525566	53.03598717773268
46.24807326967066	45.58314345544191	47.55390661520238	48.69358696183549	43.704318691081646	51.63904057646711	46.4290043290239	45.95497390828223	47.58217843978164	44.28845414221562	48.40600104990786	41.02738766323058	47.19157560587602	44.912086634829166	44.35038210725952	47.43470526454281	43.77565189208074	48.80053511316784	43.21956998035293	46.41720170158083	51.896177793987555	47.159519985142765	46.85748729994833	48.13853570435134	51.849376839427954	54.9933083879848	50.29605686871474	60.28463286262608	58.249081479895196	53.22513490256678	50.018767958449665	54.055726882424686	46.08638770777397	52.98369046327335	45.097750045748825	45.13439372800002	48.677520282258776	45.61721618089649	45.92474975412073	52.77557310226403	46.99341028451367	52.15743782745763	45.536271405795915	44.09386973104744	44.568629819725324	47.014425428588105	51.07339935882245	53.054293409104375	50.91511016122268	52.95422198435014
47.495127188608656	46.47535493450701	47.490341293438355	48.65626447096158	43.651319887718394	51.94029434937056	45.99457215163268	45.9805620910954	47.62793039918647	44.81500068796472	48.74646863633113	41.534656844115766	46.76985283321483	45.31344732509959	44.635602062201926	47.76893092219674	43.720610857696414	49.123656864665584	43.235874182972005	46.6233783015393	52.90654876066663	47.32104172727296	48.62829057620229	47.73924128257466	50.83297070381735	55.030538418598475	51.0643635712705	59.76278500833163	59.50334634721667	54.482286007098544	51.28411039847675	56.476800370711125	46.89180540667333	53.07526751857411	43.857109589529344	45.01344095879636	49.02806058669918	44.42917321847375	45.97479070091689	51.79334591641373	46.62995084506077	51.37134088474386	45.618970296970076	43.92478527811456	45.03056145073504	47.69713727811916	51.79882011619635	53.27948238798701	50.84896674908787	53.02618463306004
47.91098976181947	47.79017740892469	47.245376717448686	49.06601922494195	43.58004014838421	52.055670190215515	45.586895834246455	46.7300776223634	47.303511100100195	44.805170770218474	49.37239305486421	42.28222916716993	46.499795667339896	46.003923631054484	44.74034983048931	47.76421953987678	43.33764319151691	49.49547332679631	43.64294586141636	46.97184725604778	52.29462658088767	48.31869073747398	48.17965245493618	48.25611794112109	51.61842065231153	55.78688045225282	51.22585768044438	60.20066572690522	59.81525173662492	55.716685407083006	49.684690169393555	55.68273850529268	47.21010001977723	52.49751293398449	43.40314102216434	45.970751061274534	49.90170331886514	43.46695550759025	45.43555517977368	51.60966943199076	46.81410169786689	50.96506789976316	45.927436291879815	44.0355186538309	45.43663228195018	47.18080346759338	52.150942208516184	53.52133350754931	50.6818234626823	52.84056296798999
47.57647295248813	47.42313171277573	47.37781531516396	49.168048131064474	43.7454045944674	52.05488382880645	46.00206657470526	46.70505443013785	48.15512924559774	45.75029926988499	49.698813598453285	42.60170768652968	46.82584211701222	46.24289560961558	44.6443656524195	47.980891937643676	43.16404707251391	50.17004036761039	44.25316009217443	46.72821539212989	53.219597509569326	48.06274038281457	47.858941765407174	48.459854995002225	53.79857479235909	53.9037364440026	53.237323297964096	60.74314405983894	60.61509353959139	55.264537783217385	49.684622031365954	54.15919020247061	47.18798993553681	51.82370759624729	42.621015685048256	45.66568682799907	49.39841229857939	42.767740211785366	44.94704575311997	51.092491757857516	46.61732577425927	50.60702846716543	46.599322777310014	44.377920834618834	45.64096503800018	47.099578015201	52.43318327649855	53.39212685594277	50.634862743269274	52.93280548126212
47.597724157479	47.3728612038843	47.07642936911017	48.55562639046597	44.29829736380224	52.30112368353339	46.3451508761119	46.567572729059734	48.355500953500865	46.58692543807844	49.63340369135175	43.30580875330361	47.008564013885135	46.166851721545406	44.68179039702541	47.74235830005231	43.150395214046924	50.56564456607946	44.773701755286815	46.157873130733925	52.95026856094005	49.52025147421446	47.64769563392	46.39095641973157	54.766159119817836	54.02959606658613	53.67645549051343	60.487559044162026	60.323635438615085	55.72182013848596	49.60428064419964	54.20715996026769	48.536279716217045	51.88858086269448	41.77650923743532	46.61130411274581	51.025599158835284	42.251019041963254	42.86758345981606	49.05143153978851	46.57558099964492	50.004523141401016	46.58540080277194	44.10676832211657	45.49197833054373	47.00609527713376	52.22374277977179	52.933680014569994	50.89418229690837	52.617104300821076
47.87404741666015	47.70835931194036	46.63094391199964	48.01686234581083	43.576755167388555	52.989550105382904	46.752317861290614	47.020051469220256	48.56052454849334	47.089191491557045	49.261606200272965	43.87843725336238	46.695548316631495	46.24346747870631	44.64754105608807	47.13220859955115	43.03085126177409	50.59068464887263	44.85264135726815	45.5452358168484	53.60594118937341	50.15089225562657	47.78486218842152	46.1799932904609	56.23507813696283	54.36928751555454	54.773587712710224	59.22501400407139	58.4207561536494	55.30010250979065	48.249261512836455	52.603535434491874	46.911099244353174	50.85423846925585	41.94668755488904	45.51610336014845	51.416949694373436	42.14767614986177	41.162579760468745	48.68324752595388	46.34301144057528	49.569441383839276	46.78640306410708	44.67838579985596	45.27860987232622	46.6807959058769	51.72209276737326	52.27622470263838	51.3996583915286	52.25691074459087
47.645509549211894	46.938336362878935	45.936602463029935	48.23182091830612	43.172740144663784	52.92909580534414	47.09620625480378	46.232677969394764	47.068305659067896	46.51403521409836	49.17433834413599	44.45870236605245	46.491487936082514	46.345394906892295	44.78162765229585	47.0184282586811	43.15825855368812	50.52047638333178	44.811359602182485	44.78553781536407	54.78464175350885	49.18313440390678	48.15872852316973	47.53691511588544	56.741451963178164	53.846088100595566	55.49907667048066	58.66615822693519	57.45034365662432	55.89681916592824	48.73841777383446	52.09214142112531	48.716449782755454	49.51323569808081	42.83392795932184	46.85954582723635	50.661680568318225	41.5112590489143	40.667693178985814	50.00274460493179	46.414082256311104	49.69712362450521	46.73171361226204	44.8969494041554	44.63736761862647	46.891920957620194	51.084996433431776	52.2696398707141	51.40785485924444	52.02703580444707
47.471266850394095	46.48200135919231	45.628925801777406	48.73387611048106	43.2769137950649	52.25254545970742	46.46613780690767	45.85850947754563	46.97268710209784	47.286249196293205	49.48000009241495	45.026747369257585	46.34126912361134	46.38755466455714	44.81927465500203	46.83854687918436	43.58152559861761	50.480199118326475	45.09345635046543	44.54914793064946	55.875427658640724	49.21511318285861	47.590339551475516	47.63576346862127	56.38711497273699	53.05619605971816	56.32881501375813	57.101051354962266	58.31419387612415	56.83471813666081	48.6451723474538	51.262860408228754	49.232819216794354	48.8714859929847	42.60801699766647	46.180225140171345	49.85557711448513	40.5074747361483	39.930786057155906	50.434614079245954	46.53930838810817	50.09141816856122	46.69406417513598	45.146153453546866	44.79628425072831	47.039178676421464	49.91967651829558	51.854722151687255	50.931287066040774	51.95058782161873
47.058253179641696	46.035051656940404	46.02387757730559	49.549675944360935	43.571315882803184	50.456471151926316	46.63419032652748	45.53184426110329	46.88422596319155	48.00847734517151	49.785441221375265	44.7935932427813	46.335459809011866	45.99344286310432	44.56432856090583	46.83253411368741	44.00084736855094	50.565400681015035	45.335817896549486	44.48743904514875	53.63749338094061	50.85453642770905	46.96304383712957	48.672589666085884	55.45728481443393	52.99124994897374	57.25709834953475	56.62525697832416	58.13226703790698	56.93282171146853	49.234423385205766	51.62990633261444	49.62312776400286	48.41662860367834	42.580215576497864	45.01779575333026	48.559339586604665	40.05453076736284	39.427700841835836	50.4941985274382	46.7983315310489	50.80259620987703	46.436051220429874	45.272698094617304	44.77215020856893	46.33997328467289	49.053687353832366	51.755253634263084	50.94880779835731	52.47177980511368
47.52845623088454	45.94929438818864	45.09603049229648	49.50682437990153	43.484622150920096	49.66381528813243	47.11986252704325	46.03627023732105	46.42721046651601	47.80877738531987	49.60346508504825	43.97071277694951	46.55359742254704	45.60770170495412	44.298079411091486	46.469591924013294	44.04446129369503	49.98543553025848	45.55116369822952	44.675224050460095	55.20400674458996	50.532195412349424	47.99951040240798	48.42673006957214	54.14973992195027	54.10227253152611	56.80875777391113	57.60430966996396	57.977922068358815	56.27828841699641	48.21191015432932	49.46206874138152	47.89789015125108	48.94235389893998	42.260562785262785	46.35571047667849	45.691602504998734	40.02957611638818	39.93954670311634	50.38529241913295	46.71331126770266	51.48995074579313	46.36817161497926	44.71992401715268	45.070761443876336	46.068652971405704	49.19694218447294	51.61292096964911	51.248887552334544	52.59297105350319
46.83843810203635	45.6637092070291	44.98198876427303	48.55503056868306	43.329011740258984	49.67785488526544	47.202250253545	46.033890843260245	45.26743173695475	47.44163345125168	48.83120751008158	43.45574607160652	46.378240921440465	45.062269851102506	44.127885331115245	46.451477283387625	44.195992886193196	49.52711250647209	45.95336930176726	44.272739648361245	54.41847199436964	50.3772116675868	48.85646173866044	47.76894518279039	54.033608466569945	53.12395081297052	57.89573281213732	56.0932334896419	58.05549732480053	55.91610540709413	46.56735091114449	48.416478833268165	47.7321383795501	50.20937547962502	41.88155145544557	47.30144624529976	44.75624111157066	39.22213237315211	40.686956002440255	48.488245120959476	46.63463642777994	51.710762809645566	46.17231380393937	44.69504131901718	45.55957810908758	45.92811370092634	49.49857454297288	51.26820479909477	51.09424578083116	52.04616458586931
46.31056223163757	45.32367935087591	45.41522662793066	48.645834974908716	43.78947551559487	49.39507017806174	47.65513542102215	45.483220482046555	45.337118658584984	47.03924720260675	48.193284133112485	43.33618074540944	45.91208634631243	44.64980536422865	43.872983723546774	46.73654155676765	44.257021433672364	49.750051137646544	46.01489312874635	44.18803305144615	52.98594051205909	51.79929380471842	48.337861958617985	47.379098797467535	54.47184214587785	53.86675736025149	57.31741399577032	56.20656888127352	57.671199830477256	55.618234716893774	45.55161914108061	48.275609076573865	45.75952268354098	48.709016099666165	41.22105031053761	46.63864711952617	44.47167887747389	38.92813824714824	41.20407222616053	49.07521743386236	46.610276887914075	51.67411099212604	45.47960015193995	44.84171344712011	46.30268991055189	45.30837802175544	49.637215518233944	50.77256899358431	51.16011185850033	51.752712683997125
45.60947382430527	45.44059982765542	45.98907339614304	49.30583437892446	44.33051380804256	48.915133160538176	47.84708132954447	45.54914735478049	45.55801247385792	46.206967873132456	47.66819182636129	42.76270569864052	45.24228252357996	44.519265677344045	43.87442677762328	46.86845579150308	44.371891799239094	50.12547256994435	45.7519051013104	44.43246049110288	52.09039575617446	50.286171678104814	47.776662395538835	48.38442297491807	54.212469506027865	54.50973989854449	57.3818230690778	54.90898113448982	58.625761333771706	54.457959873676145	45.387565281186255	47.92314624481446	45.585700782947264	50.40082854876763	41.50253697502949	45.58795700292824	43.46326833829174	39.873406083920315	42.618824258388884	47.23472511972399	46.822088443083146	52.07026806594924	45.488432833120065	44.41097033504002	46.28803995301358	44.67632090253303	49.146409603645914	50.726656027747985	51.11562655629782	51.3621884977841
45.4465387716067	46.29075011392106	45.21321482846273	49.52628524439946	45.270511614208075	48.455488585250414	48.02345311608327	45.156791287367845	45.68056134029008	45.679287607964056	46.81271803684767	42.45823516768215	44.7257371075365	44.464277904498786	43.784247869615655	47.28531206721073	44.50869751019567	50.172925707391705	45.35793253541751	44.418302044246786	50.24769089472174	49.685675219105065	47.38588167981474	49.01596280895508	54.043692110275295	53.06941227485958	59.160366989938176	55.11024297701276	58.2536454136317	54.123399091090654	45.50365114782072	46.75047346994541	44.60485578625652	48.710474063843996	41.48562417662707	44.5068247144153	42.46984650946224	40.2379108156195	40.953985720473824	48.206918945019375	46.34513137318449	51.9118370907396	45.10076992826566	44.95340390553697	45.83198125899555	44.40696375171522	48.881052370832315	51.34330146890299	51.59011355082204	51.341172728765784
45.648657898542886	46.8269902098835	43.62778085360823	49.462554681394664	44.177881976489644	48.009416170546025	48.602548450217604	45.45963667860133	45.263964770105915	45.770830400712	46.37629803604065	42.55245669045198	44.196597586417546	44.24717371986027	43.785268806471024	47.86432151477594	44.275123632770594	50.18048864975107	44.85599506897723	44.58445050189115	48.49196396629866	48.441597821286756	48.706550659542096	48.07327484327807	52.83804655687192	53.6011135352283	59.03076690843028	55.37866255566557	58.757763409736775	53.575314774613794	45.84559099988762	47.075338830946315	43.461763098172355	48.27560527947951	42.06738481903751	45.44699077782795	39.409764252347124	39.52002643955134	41.28419124811895	48.134372984378516	45.90558265901108	52.01334788107165	44.76066883859841	45.45305934004535	46.10917376911492	44.157398864831634	48.77081897515248	51.792673865268306	51.718550332354276	51.35521760479394
46.341074082348094	46.42918921726447	43.790085219604414	48.72892675437488	43.69325057866377	48.19270413624304	47.91563849440954	46.17080234680682	44.36475005303348	45.40334391226099	46.40689231723339	42.5063093935104	43.791995956664216	44.5965797385131	43.665602027448195	48.38729993974829	44.089226188461204	50.07263988470661	44.82556060872356	45.25026884323458	47.86316672549294	48.0991185257647	50.924084341274174	48.11560459719115	51.826307841804926	53.76494650396147	59.450797954291815	54.23618949704484	59.19405115473927	52.31437582782911	44.939584556083396	47.018728941985984	43.60890315470726	46.91877921450239	43.25049174051766	45.453932797930094	38.18313645049269	40.47349984652181	40.935037929804885	48.25128766007225	45.68791380601538	52.228489829069616	44.53198539009354	45.47101095067223	46.72612911309535	43.71531355430331	48.698924101712514	51.087442292063706	51.33925518791193	51.146445638274635
45.80055663931795	46.287827449965306	44.402281079628786	48.663558611445744	43.58462229270557	48.527962377445235	46.99705907321144	46.86135134554735	43.760876305639066	45.47679152965449	46.99092704882308	42.105206798339715	43.69404812205185	44.67110527241635	43.32005125196448	48.6309586078189	43.83995301664892	49.56418254097579	45.398596781829845	46.01691901160309	47.233095547868054	47.786935121209034	50.517064082780095	47.2650945194778	51.367672740750784	53.3716905999009	58.69913996341312	54.13367083476636	58.06434842175309	52.28949577885019	44.324291176754805	47.41297371729138	44.30465206513963	45.444676667717836	43.00019229859309	45.82091360337748	38.60132498104124	38.969885800494424	41.75332436007175	47.68312792709466	45.45088816195842	52.28575614273931	45.139504683950214	45.68301449258211	46.60649553170286	42.67213389072567	48.49010379505654	50.373453633070355	52.057459395526905	50.73260399734842
46.05447258850363	46.71950984714311	44.13199420907878	48.79750662759813	43.91644669078993	47.97220948243461	47.06313305064411	46.626233834404566	43.35015740116258	45.426416814670326	47.52499233679786	41.89628156001489	43.517152293368675	44.77036102200712	43.166670917116505	48.31758103815924	43.66704514398517	48.935395988059945	46.07064885243805	46.37486918794502	45.94423748804482	48.01938773494459	52.75847485244125	46.41367576414371	51.838185080578214	52.761125724083534	57.81693806845163	53.17261431412154	58.399185152966965	53.32191645896243	45.50509826511928	48.19421361358782	45.44063887123772	45.289878540951904	43.41857978697177	43.894251905429456	40.49612799160998	37.64400304676632	41.981106561308906	49.13476699490433	45.59473599877429	52.741573228722565	45.13961621050332	45.49150434769124	46.378775717181156	42.06332430402069	48.29424248690426	50.72474702537585	52.62733423014262	50.75090817928652
46.40309356408033	46.572473121601455	43.62434356866513	49.63186260908563	43.59643169415474	47.78078611257171	48.18288789316785	47.0317601276469	43.529610734154275	44.34784278952068	47.91256393007727	41.92022588278172	43.766988479696366	45.15978265151838	43.39666886753152	47.97750286961003	43.75197022836566	48.503092643581745	46.4429075998312	46.359316651836	45.45394097160032	47.59883898690261	53.79267834231377	46.995052659773584	51.354830124561886	51.847569595256296	56.453934489543464	54.637078023288325	58.12934345187198	53.36091221968507	47.30962220555538	48.06971018921733	47.81878223807382	46.142044203077354	45.07646006727316	44.10589905447668	39.39723941350513	37.5249009856951	43.22767180960135	47.46622182202215	45.27585806560087	53.24858693463788	45.10076267318821	45.792514219578536	46.97493266688865	41.93592653023781	48.69922847485791	50.99909507568082	53.05429533887525	51.092580498543526
47.00177510629991	46.14343875161508	43.63237441042513	49.65166073364836	43.36845875447446	48.26296732053625	48.36923691969837	47.351280527994604	42.79306672063517	44.730077995894135	48.591854862270786	41.86513608558625	44.32985091236789	45.193429143044085	43.20312799130037	47.50311588518134	43.587852531003	48.11576818059462	46.62092560668831	46.28901761111061	44.22780093468975	47.841617644897575	54.14177195673232	48.15430863192945	53.25679562289167	53.15752010188817	54.96358018876356	55.60033230299643	57.53690806749199	54.17344054741225	48.11527948180074	48.74168788349087	48.95465952061961	45.78781014196097	44.35163048001039	44.833618106198756	39.212218068961405	38.010523847007136	44.27483515018631	49.201892349177	45.451767118663135	53.70457400303659	44.64061367996278	46.48257951247444	47.3989792254291	41.99710297503615	49.20530820777281	50.99607169624796	52.98477432214902	51.68371174015942
47.17025506161931	47.14892692226836	44.1532002541539	48.90959372668601	43.23295329680786	48.03653996635424	48.4144560124421	46.71354715504073	43.23715915161384	46.15699065109809	48.74890869737347	41.961059869079236	44.81748495642851	45.34371715178125	43.08189703738505	47.05534485017921	43.609930347882745	47.73994932536197	47.11763630722629	46.146458281899655	44.05611536013688	47.7451562307549	53.42091667917768	46.83184721734973	55.18850510952865	53.20970975821507	54.99192402627718	55.21596947503533	57.341921977666885	54.21393199902422	48.265601250169134	47.591420734524526	49.55138000525379	45.515302969003024	43.58704755965742	46.020377776746095	39.30971836639319	37.50424918860834	45.38782039804759	50.1553068397518	45.67449924648056	53.5737992871447	44.873733672057725	46.373707969934465	46.91907849880304	42.21842643231399	49.751246743332295	51.44141979308997	53.45800583169077	52.130912433752584
47.30793229799233	47.405912183618504	44.38079414930974	48.671321920442495	43.82691477996269	47.755773266670076	47.916410142326384	46.41798964380334	43.33013424507103	46.481883829115965	48.92818263327829	41.6884660775906	45.413601114270286	45.07992052625422	43.26930689358077	46.70656755048563	43.71757926639439	47.689194631101586	47.68150637597622	46.0440473885015	43.68110005734703	48.3739069933002	53.91642940366301	48.24675162334625	55.927258535214165	54.51125002704733	54.996439355045275	55.27524920605662	57.39030915324771	55.535466762375734	47.937244319061215	47.732692332493315	50.653003641017776	47.45660568204693	44.43614764624914	44.83463219410142	40.018560855694304	37.7878242865665	45.09665456430962	53.23692816512838	46.50042442078145	53.540352284348586	45.21716543051721	46.59503010650625	47.34109653060582	42.23436150406948	50.00627999244267	51.56307868211928	53.81118447477917	52.69546087247546
48.08286927759456	47.47262270757934	44.10649807895355	48.10602647439181	44.437949147413065	48.130202114059585	47.89551176311661	46.65679061928807	42.22026817041596	46.23790576510918	49.072263571277446	41.379559715075146	45.71440816429987	44.974181277198205	43.5981711030848	46.35726060205898	43.603904984953395	48.42357334402272	47.88456391234581	46.16619752852839	44.178874250507526	47.359596315685266	54.05801183898322	49.18300684878674	55.523453287570874	56.08316416629171	53.7319843386245	54.72732014377852	55.70140366403925	54.64662115920751	49.66927487422849	48.52506320206434	51.4114132166864	48.48720509523845	45.363127886921106	44.4488834090227	39.765813763137224	39.31821542135693	46.69947891876176	52.241617749075786	46.78518395705859	53.16863003651463	45.76230197316429	46.69110034850569	47.81072468369956	42.744244544789815	50.048993085065796	51.42097275224606	53.98203754218137	52.83839123758508
48.09007491620329	47.486693025087845	44.47195353875094	47.807485483759315	44.90907776867015	48.62769971516603	46.68691325467935	46.97613138921412	41.846023456230654	46.234876336340534	49.32800806912394	41.338566181330165	46.191120235960135	45.6248192836209	43.821670646401465	46.23448220343365	43.66139009481477	48.91507897809169	47.92911776089949	46.465214333588285	43.83245076542744	47.30386716957891	55.015551966598444	50.26367935507301	57.86888161359161	56.385990343391725	52.730982951858564	55.19480079868365	56.33634368891362	55.75763972082181	49.446250807107134	47.69886025381779	53.13216157441458	47.35047222842681	46.90227502108558	46.22010270190216	40.814129901884385	40.073704454117625	45.83419012030369	52.019630152757934	46.88409052907722	53.462700536227956	45.21371438083274	46.137046363386666	48.64555361496332	43.30312057446202	49.847257016037716	51.39522127662377	53.38146731101464	53.05032089928796
48.601037685588906	47.38766078797845	44.39765855209016	47.34765618204547	45.036128306935964	48.38224468390942	47.69009036335455	46.606247101450656	42.40842772307128	46.95339094968225	49.29419759966598	41.4581661368119	46.713319377326805	46.42496248970757	44.15077092066494	45.8706608512185	44.07763732938068	48.84221123642338	47.50878386002039	46.54865824858814	45.36460696225346	48.40609482362487	56.18217910997879	51.436034858836045	59.23122320723648	55.20828176415081	52.796781146550025	54.789628155980694	57.23675008727771	55.40114341115567	49.11410404782865	47.0199264607391	51.98572099586859	47.692465511041604	46.93659827242244	47.72803087841074	41.39871785421135	41.457312780821034	46.27243760590392	52.564841587459895	46.92955439048458	53.19910999902083	45.291067709823864	45.80722024938782	49.23658878418071	43.830395366303854	49.56903972776107	51.338943828560005	53.226375717091564	53.15778698717657
48.784940230828546	48.01757098699688	43.966741459314655	47.33418196730228	45.319358711370285	48.648478018228154	47.82794592350858	46.55502406885358	43.082693856386726	47.2687272052672	49.54675603346831	41.93524890139835	47.066498100478924	47.11655164713207	44.563331352308516	45.387518257697714	43.92291142328438	48.513382994901846	47.21420238630113	46.101746238106806	46.871803220159684	48.234042354631605	58.079065258101366	52.10635385687306	59.75418868049841	56.08484202135954	53.32725461689527	54.634102458269986	55.99304691275951	55.31394256661309	50.5060704024829	47.421895514004206	50.82458465485979	46.98432174183515	47.11272950114258	48.36194440333423	42.079308521292084	41.262180941330676	44.74286078600702	52.502859695833465	46.72582810296897	52.84780900494799	45.94736557634485	46.13382119685838	49.522812576382265	43.84845185291362	48.942451194547246	51.132247164694746	52.90850833010805	52.82747086680928
49.27367110651271	48.7068394483644	43.16416737606317	47.43802322198745	45.78299550859887	49.02978055805397	47.77044248024043	46.963114315689545	43.567678244580826	47.02012602701415	49.705140752990204	42.68748767008634	46.9193910032779	48.21455619175843	44.892780587905776	45.0629720465034	43.77604642598557	48.33817178218078	47.239207084803276	45.73396446738403	47.82357849693165	48.29750770486944	58.86606069347013	52.8542150857011	57.59750246490659	55.02629058999411	53.48371754307084	55.143605961652575	55.849504791892095	55.34773523303485	49.7573345943135	46.562093634950415	51.48975404954301	45.70058785837264	49.36585269168518	49.05911605725973	43.1000062527169	41.134156311170386	44.9357705861313	52.30120689243092	47.08436884865469	52.813451045179164	46.284157523896916	45.56748148422677	49.26136669073031	44.29950516694454	48.913142583364	51.192360579609286	52.825704839112866	52.89556140026023
50.18541827293339	48.415665313876765	42.13385431710793	47.12720679676871	46.61681186685616	49.12929531075314	47.14100950898057	47.33918181387543	43.76707585685061	46.861148022866224	49.44982269162071	43.7103801106562	46.966129991958965	49.095579138870015	44.92586141147838	45.065371021055775	44.18026208639343	48.13903978181052	47.15809405670128	45.82083220478191	49.15851515849959	48.96719359440925	59.254419346134604	51.49026559584693	59.3961295889253	54.96820356280645	54.03612177985011	55.68880957977179	55.75393810364933	54.15642279215981	50.7380683769353	45.31124296999884	51.882398354629125	46.59143236787612	51.82529353975383	49.10388798980307	41.77570062781031	40.12048334591092	43.8683045245528	50.648281855498375	47.25729203813292	53.45287977483599	46.94027440561547	45.329412125515375	49.44349164592036	44.682821639238675	48.97905284478341	50.73669702009469	53.0773625620556	53.62970391208251
50.146143941614845	49.2323673878318	41.78305649372733	47.79612084211676	45.505666030948646	48.447654818068806	46.831828373620105	47.23226010978156	43.73333470840411	47.058522947935565	49.14366266728375	44.2523225034408	47.04703086814833	49.30469703998548	44.9827646923377	45.12054899057691	44.04969122608936	48.216536683766044	46.45194692597674	46.1978001544323	49.11222862506439	50.51851715691376	57.55281964480078	50.98347350290837	58.113665609604205	54.86065455024355	54.82131925705688	54.73290024338112	56.22202384349154	54.13026226497871	49.91350982043323	45.87784960603014	52.008719594562564	47.53928923331153	52.936218511184116	48.42254296787188	42.35700742728892	41.03810061592133	43.46090666441909	51.169348839905915	46.78372692876459	53.19112872931927	47.06157421558258	45.62159391594714	49.43233249614615	45.369667549589714	49.38224808235058	50.2550275307413	52.937695071955766	53.488075726716595
49.2841909344394	49.54061631360489	41.82196218362473	48.5502568664548	45.2710961276022	48.38637855382228	46.74407911327036	47.17359083989704	43.168983661707564	46.95569513099983	49.066313899610435	44.67992499246311	47.30830381377004	49.318210317940746	44.85585505256029	45.08945590753582	44.46077779936997	48.17054938351356	45.77354281008689	46.53150914942107	50.22737627575555	48.7662908312693	57.02942646269205	51.538528321463055	58.42087297748027	53.35741892823935	55.545354023905375	55.78649318504212	56.88789868158018	54.1005451867636	48.83781516305718	45.502662617973556	49.79874171591295	47.594837859947546	53.28145338900533	46.7965291133878	42.4978013815331	41.7754050861596	45.0134172313563	50.8113673813003	46.423862205102	52.81274354114529	46.75168908703704	45.82470977310277	49.13852372898197	45.32282855501523	49.76030551780407	50.287859038234146	52.82849130701387	53.77884890631983
49.58302326215912	49.28774752713893	41.97469862547546	48.257687503779024	44.9730607073436	47.92343609032332	46.20666652267316	47.49569891093537	42.53601877830986	46.7904773561033	49.21489516514361	44.736305311209826	47.679660409774506	49.14919814143476	44.423708642680545	44.7547106825625	44.80495595074811	47.8311304220529	45.32716161471133	46.57740482651361	51.3195756595621	48.44685941801485	56.535547050539606	51.01253530536444	58.6011928904696	53.50512249879387	54.47158331046609	56.0680475188636	55.9041694704788	54.46409329525565	49.14912209254077	44.869858743606706	49.37158246445914	45.998341956352576	53.4198917160809	45.706454731974205	41.60938858892926	42.13082792981256	44.91209548726347	51.53954924750068	45.93461719985931	52.41533551386948	46.280040929374756	45.59298117882826	48.71647035750732	45.1163072025401	49.86079370582085	49.71197313339068	52.15393446326993	53.58292700923227
49.15699130933385	49.00194991012696	42.27834208604253	48.77963286696794	45.058397679627234	48.19405495216218	46.48546752863084	46.89798254535538	41.95074119271379	45.585401291225985	48.94007367871041	44.63587428978497	47.70675280906592	49.766592831736645	44.11355775758453	44.9492897655471	44.99920713895135	48.02250559158356	45.314195583466876	46.39713753270181	52.42992265836371	48.959843156917074	57.581095210554125	50.031973720585825	56.65246234653146	53.833005579719284	55.233457274992745	56.98965988725923	57.61816768715037	53.81998174192128	47.67056970821158	46.82607619961333	46.72308659816051	47.5454521199684	52.379978274924156	46.78133984201911	42.27781378162188	43.30952457814682	44.230384015243146	51.59004896409858	45.721892483768364	51.947962063085726	45.9382269260509	45.62905582596277	47.82820825080094	45.463851558343585	49.16099214198639	49.47343155861682	51.61746444452576	53.38086609851212
49.106023452663045	48.655459768189935	41.75031359673124	48.63557946385257	44.96189136426471	47.37535600865896	46.78108746941544	46.42760040393938	42.08810153243851	45.40446668302756	48.88071253730395	44.3792535432119	47.57507998020825	50.23453473503632	43.98478096777393	44.9682852751109	45.181527180863895	48.11699922344501	45.20015682853614	46.04456892389746	54.051247429834646	50.32718858777119	55.72437955794998	50.14107571298511	55.96360750267783	53.86561790955691	54.687347028583574	57.23228428322384	58.587611915914	54.2219731074531	47.95918963354773	47.57202140454004	45.19269112037395	47.927156988045574	51.546214592875025	47.302047915301856	42.579597380567485	43.68992573403871	42.11375871849035	49.54559845999928	46.09253688405822	52.11150378502082	45.84069865699727	45.286096024468954	47.93181254720081	46.154404016141	48.870546746047395	49.81296415993054	51.08479792716797	53.27732963129471
48.8551367491566	48.3374435403802	42.468831179270396	48.64169356567077	45.677159584743734	47.93190160457152	47.290267302361336	46.132420267027676	41.36784124732103	45.180131751057196	48.96789077750533	43.92585200794692	47.74036701647827	50.5872357971168	44.22462947717486	45.11875533854768	45.513303417411464	47.86991925044852	44.948993404345714	45.59798292204702	54.34653539517956	49.68682666817932	55.92096595484587	50.5489064228356	55.758698916735305	53.72939499341862	55.45062816749599	57.093422071946456	58.62582296373044	54.77441468013522	47.1199084970232	48.06620600910673	43.16081381221913	48.6811293685509	51.19648557390701	46.44623786091719	42.53429287722734	42.15319067371891	40.518537578898254	47.962144518918706	46.64878667974103	52.416850099727114	45.53158548955124	45.60088015508173	47.771716733759945	46.52487045521554	49.1838777813929	50.049381119466744	50.762455170665795	52.83566972954655
48.007181519535145	48.37753695794224	43.576256144153895	49.34662321873357	46.06334191897303	47.71869502228649	47.112288196680886	46.1351660476942	41.073473802884216	44.67147207976841	48.734709325272846	43.796788911456474	47.619279376470104	51.3823712902181	44.53762485360072	44.73718520090656	45.41561501786824	47.949949089039265	44.99538092090467	45.84863587772439	53.71493388055796	48.890628658945445	54.69752308759046	51.10928258844874	55.10725093377197	53.70089099419791	55.983135702853914	58.72095159078094	57.49647448078548	55.940224227492166	48.551693708915884	46.02072125607699	43.41505580057411	47.89113899529015	50.42393525308586	46.772815986162556	43.40890706360075	42.80652414541907	39.742902924370256	47.48689303890288	46.054653941399664	52.3747138585784	44.781768041329435	45.64293984479135	46.85826492443861	46.41249308991152	49.77254849259636	49.94897552749321	50.33254509551191	52.1939222561104
47.10227753750675	48.33311837511115	44.10762738196855	49.65560674893521	46.50897591574488	47.83210031791974	47.661323379389735	45.481966794116865	41.435589610477656	44.13609636951948	48.454272493360584	43.944163748812144	46.90488192411476	51.70242293457576	44.669820612141464	44.457749600495646	45.27179534098138	47.83162484195028	45.189539947121496	45.822132209933	53.892400252973765	48.32206046818025	53.89727148285086	50.952264034631575	54.48790667813023	53.62500708799936	56.263312978673184	59.8540942035828	56.30901192651596	56.674963695636684	49.39937697472	46.06743139083105	42.84173213181105	48.54477036063171	50.34842159803645	46.38569984750751	43.238203790639155	43.54013558575477	40.102891846731275	46.21326469887467	45.76927707184906	52.99851993384939	44.16156974922719	45.525336808076624	46.697775344535074	46.04210998643513	49.57651795923771	49.851654938248615	49.53941508622072	52.02864992524674
46.74128267012204	48.12890962485053	43.79488171969166	49.43323354358223	46.564866117683046	47.579637363052996	47.564351069070256	45.28044022435177	41.392544127197525	44.17798888028996	47.71747419918144	43.903391760525956	46.636649258910694	51.247398391598345	44.31354121333067	44.94219096943164	45.298453455523614	47.37083058222469	45.69128981388245	45.26065135456473	53.13939701304976	47.44543089564583	53.16462070208755	50.497126987125995	53.77575280013347	53.19998361785048	56.659814016769246	60.61454742248883	56.3824506967298	57.738491596692946	49.262803560329615	46.027746368855674	43.360689042303775	46.906975990253095	49.466219995095486	46.44123647595771	44.93041093236065	43.54570917102692	40.1156535730382	46.219624914441425	45.78107911186543	52.75962525784282	43.96837757407917	45.05130698836278	47.33934297540169	45.65219485913436	49.45587360054463	49.68513742234851	49.38198041385664	51.620979637914324
47.30640688475552	47.28072196349663	44.21728706513376	49.045486666660395	46.53539811094858	46.767762311866704	47.073773463482425	44.95606509850002	41.43298809993106	44.33329592697435	47.24882265529502	43.778933787969635	46.61860957957607	50.990157207559456	43.891256715474036	45.30704019117415	45.14101594656812	46.92322499123805	46.19175930401506	44.533207941884015	54.24140494106238	46.727843051894915	52.7611459014798	50.98574168164622	54.029439036001946	52.81162869462761	57.85050995814512	61.38718972302588	56.892193194263605	55.955178335570814	48.397227198560586	46.068145648406606	42.733030961955734	46.15382193139812	49.86472342204628	45.09880114105759	45.59922831522767	44.70496748652745	41.030121496498005	46.88273305155841	45.93617602648884	52.71142363623848	43.10231031839775	44.853881564372784	48.012210475537174	45.414711333653116	49.7424727598947	49.52962645793032	49.98805306225396	51.3036460152235
47.617479453168734	46.75756310125528	43.85566232202706	49.05780813740436	46.739032566542754	47.07547663156478	46.1322134886921	45.055423532945305	41.23134778960352	43.60736811583591	47.09455782562928	43.708909194821096	46.4702923936151	50.37541469248498	43.90785014910273	45.30256909782	45.2354309533278	46.21230373486112	46.5539523374195	43.63735468564969	54.40583564203239	46.73191619819735	54.70478897911387	52.05263139540902	52.27914801131835	52.404937623837746	58.23099167980434	60.19770069063055	59.12545484894619	55.737806566266485	47.81483004927438	45.65199596781879	42.9923795788259	45.53092950100043	49.24977360472318	42.79290643531332	45.473081372822314	45.0351577727236	42.23162890089796	47.05707987175052	45.33591526514394	53.363072557244735	42.40979782689838	44.76505496876221	48.39690320758756	45.825314425099634	49.3227791587354	49.04687073532446	50.54482566588727	51.23150126974705
48.382176368655166	47.00645402638201	43.7739068412237	49.23638309691424	46.82216658447523	47.08405054985502	46.08919779158424	44.63509721945981	40.92426306419973	42.29454580837236	46.4567166231022	43.77494053000418	46.00729765963522	49.83359734380377	43.91985566279584	45.30142086456363	45.419380590299404	45.74675024177719	46.71925091148399	43.110842009207126	53.72413383421348	45.67702740535649	55.925978585952755	53.84474192714368	52.37232820671843	51.840572946517405	57.46260941843227	60.197438767808485	59.485324819437906	54.12084105383918	48.75972515263682	45.753698766572064	43.7384355667916	46.025428287897476	48.6877314858257	41.34554585401203	44.48518498717383	44.898468263305254	42.50015505069052	48.39054581938285	44.715220372379484	54.07414497528377	43.09324808970049	44.72002656441693	48.44557739174706	46.52859302799494	49.16868317385188	49.02721155675356	50.631635580503904	51.25545901235503
48.5046163581713	47.235622328972575	43.90821724957248	49.85192479773537	45.89085413040432	46.648098551672575	46.57668103004287	44.68477087566897	40.50866819424712	41.92677139396252	46.277541552676134	43.897155345231226	45.19852487633649	49.32651335182696	43.999251735014	44.92880464057958	45.554051988714974	45.487610745122865	47.4475330910598	43.38844110812474	53.45265707561575	44.308727787900416	55.86723158424854	54.13585386060139	51.55509697840313	52.95552937589617	58.66055875407023	58.88067909187006	59.284776467620546	53.31633631852627	48.066388627400094	45.64129309804879	43.502942428650876	47.390292035810255	47.93350392170374	40.131171362111466	45.133185370721385	44.46502791958267	43.7020179183335	46.76888113109807	44.83571346806373	54.16997399581291	43.48116865858624	44.87950012274317	48.39618163726654	46.69826696932373	49.17200094173768	48.51284669821487	50.42232657979039	51.22748581590674
49.33634537118013	46.61326674946141	44.128856877998366	49.90948254809817	45.33490661810233	47.084678542900214	46.148302750545874	44.53374435695065	40.604493780073014	41.294729245957946	46.357532669934734	44.059066980902664	44.645476300540636	48.66071940507921	44.092659317594666	44.41863095173732	45.06812749006109	45.01841855796047	48.016914483130925	43.81021467739517	54.126239990449264	44.60131869221788	55.76221461768131	53.914224034118256	52.11848282460673	53.6288803138034	59.0735277452677	60.113693155220844	58.76895670684711	53.58385510775445	47.770455775943624	46.34717516534975	43.35073476847111	47.85997372994122	47.68104558871367	38.39878324142487	46.90307423352438	41.942417210694806	44.592324061257294	46.24798976887551	44.828792918825094	54.416650516318526	43.82363138349641	45.35339063343848	48.02467631577565	46.587361498123116	49.43452276637944	48.27079857363961	50.31084219381972	51.39283470152233
49.637186749436566	46.792474647029586	44.25152803307551	50.190153678043565	44.73322343806867	47.4319028098041	46.48141750409851	43.916452305089436	40.942039260404314	40.97716064062925	46.389465839700826	44.15220026049101	44.41358297642931	48.46841634940217	44.27712120693445	43.88050495995316	44.9446631524087	44.319805262150275	48.479368901043166	43.47637644556291	53.13170580221823	44.355299292304764	56.51390511697015	53.471658445443076	53.08028875358336	53.97881879200842	58.72132095701218	60.00265920357096	58.645701694511985	52.72265597375782	47.9598943281948	46.27583709233271	43.969788315173965	48.29643710053474	47.0054874947959	38.82718866159154	47.47609542175506	41.69929252430469	43.88101925440589	47.174788385022715	45.02835680921375	54.89473322464947	44.46435749247815	45.64287678203465	47.80023520716538	46.29145103501847	49.38982203439312	47.53408472299017	50.223980352346246	51.60481705898471
49.684112438007	47.103845822868905	43.764096544440044	50.12132712208377	44.04212024939292	47.15783134624983	47.274034482811324	43.010450667250055	40.90966177768919	41.87840349100396	46.0909271880161	44.53982568969627	44.41008391002244	48.524090071765634	43.958576190045584	43.57171755175904	45.09508952621267	43.862687311956435	48.68090403296569	43.13136169556631	53.002227532762376	45.83227050540024	56.12867724560629	53.98858155565757	55.30554501077975	54.615491036016046	57.760860283252626	58.769087608128466	58.3354326178626	54.04647980039741	48.47462569310693	47.319498764760105	44.40315811381874	48.701939295121555	46.8117942455115	38.115388554776565	47.803545354251604	40.048631814613586	43.31551436938706	47.38978744908245	44.98609723020922	55.08895994967746	45.06930992122062	45.778036338873086	47.45352856466723	45.96149780478532	49.6087734302581	47.08862338107976	50.693869488538354	51.240161256601645
49.769993684760834	48.04011436483264	43.95491898490218	49.98059658250917	44.04696328093471	47.669298575465184	47.491864486522765	42.48186955221171	40.715323923987185	42.067774182364154	45.510637730484454	44.60193185443289	44.515503600717715	48.4146007782825	43.71404302365022	43.57832410425884	45.583623138984564	43.7666166367793	48.488939560275455	43.02278525663617	53.90451390031175	44.8486295458692	55.53819762265984	52.57972842865978	57.57400102969187	54.1468722148303	58.01395376973122	59.49709826108207	59.40160987739951	53.49014882424923	48.615084418670975	48.339417950508654	46.78973633350415	50.173370745878834	46.44906609660867	38.345429294015986	47.07865705411688	40.296287973138725	42.54800785205115	46.4623011038523	45.11744589345235	54.60855762054273	45.11498228864677	45.45047987518555	47.06538440508998	46.31047612564243	49.86619704834269	47.212282019856744	51.38684209470761	50.79564513286772
49.74330234943362	48.158680714111945	44.835067983356375	49.63930776368969	43.39969116402724	47.63096980231453	47.43091185353446	42.545524158256306	41.1181916349507	42.650725750537745	45.24065352473255	44.62466864472358	44.70507792362019	48.54224785113004	43.65021439765369	43.76749827363934	45.92510245870931	43.45939048362624	48.22431454303635	42.80458585539533	53.536166347665755	44.914765157305744	56.36439677006236	53.77615510279925	60.07322798053478	53.56023822985905	58.90389982943284	58.00897958988254	59.08248369077514	53.83802806595069	49.06328086436855	48.874932557108515	46.9927183111319	50.92733444026085	45.91198844013689	37.14642996180758	46.510096486782395	39.06959411888342	42.68319277556056	48.63639708225121	45.385056119810734	53.92538351521226	45.28131121913144	45.6180557089938	46.70330844035821	45.87021253001998	49.99814265717642	47.70047157972397	51.30737273654515	50.90919633669171
49.53862445115763	48.121122368408	44.979877807125675	49.34776998201206	42.793343126637666	47.826580555591946	47.81871707032456	43.03175089489082	41.05096299636711	42.88530135676955	45.88671706447566	44.83882441795852	44.54277639559196	48.90931598307913	43.331349051120206	44.15614474827146	45.99139420624421	43.419385857652514	47.81168215743267	42.90935585905539	53.9863687209085	45.91004091671454	57.02179083690787	54.980433625888956	60.80021491239273	54.204487078504975	57.73344382103833	58.05345772452728	59.758139258296275	56.181078972501965	50.964032610075364	49.749131975065595	47.21143457743286	51.36399002636853	46.03825625652786	38.03905407655397	47.79571069263259	42.020238011704606	42.688810181845035	47.372228072633696	45.53884981868308	53.727769887868206	45.522526899138185	45.461227654021954	46.98695676876785	45.70544031847865	49.8355570771686	48.03186891829003	50.95320471962076	51.88118932978322
49.79496714375547	48.943409042940324	45.06164423101058	49.15476066940914	42.773812214729936	47.67135791492434	47.327790424246984	42.33051744975113	42.13277465237163	42.53101051231408	46.74560969276268	44.81294693169056	44.46118966781379	48.8636864379288	43.28751077981739	44.25802505716335	45.58505245545161	43.86616731393136	47.342575610033435	43.08823568105881	53.79287535666268	45.608775879785355	56.77632833946827	55.73666877334567	61.65518541237502	54.172346175262476	57.71391929365729	58.58946521923412	58.92793509499613	57.53511779952183	50.670767253141115	49.65473335936543	49.52401954676685	49.8306526762295	45.20846288036207	38.664662961223804	47.57161076526438	42.86116609833965	41.046925060155814	47.977043701625064	45.402895996079614	52.983359997348835	45.89713796093254	45.653237138093715	46.78984528008148	46.088213344161744	49.53479726948033	47.96204293260241	50.90187895606669	52.690760137235685
49.953960736479885	49.50458885476589	45.11405710141898	48.80082522303183	43.514408278942255	47.60615173775278	47.62058550497821	42.41809727718073	42.195826309279184	41.58843987459505	47.44715362736875	44.62692030873342	44.43362496418436	48.73694670550537	43.73513050783672	44.20704462846516	45.25995967514544	44.04954342740786	46.74011465923818	43.222450514945386	53.427922758217925	46.07442012308145	57.64516952950741	55.25291597771793	59.66892288925678	54.84949910715969	55.32600210063367	59.88758687885327	58.56311027322597	59.325793948173605	50.65106918586581	49.965591876238776	48.777331710237604	50.31957814525222	45.68189328598003	40.902766917617576	48.84599774557735	42.91269870451923	40.48818138009161	48.463984122371556	45.28309205227706	52.312027886015414	46.102370409978114	45.346539585472264	46.615838074411286	46.423932652772244	49.50848367045522	47.762316611102996	50.872910163623445	53.08763751799472
49.81718954261394	49.63731552930984	44.89933788307098	49.034462586262244	43.27974231502336	48.14962511171749	47.578144158741274	42.27257697285155	42.52654030059981	40.88630524508121	48.27036087882907	44.86831002579242	44.41731424357968	48.620666122071036	43.49415652634745	44.15045198912408	45.02494515807275	44.32100704231462	46.479767099245706	43.59448929897614	52.80770134678769	46.87903597608195	59.03507048644495	56.9412414420411	58.09937111123982	56.17685981957742	54.059498695053165	61.554594910026275	59.991350636865434	57.64160548678127	52.35838279826415	50.81625855525528	49.70116769176143	51.568832760550976	45.156254176576695	40.27112767858541	48.37618513625065	44.05481114513597	40.687128317380484	49.5884416288403	45.47563038749348	52.00774482796894	46.14035784078743	45.2867857580698	46.83753572930077	47.1952616510053	48.96363833570326	48.263194431470566	50.94841770853966	53.14869462494515
49.979861000045936	50.308676767951766	45.02963852901828	49.463552966342725	42.65004788501748	49.03285159727125	47.561973563062544	42.468949802819736	42.54573657860636	40.49848788044455	48.464286951551884	45.212043798086775	44.83448979378301	48.46276462605928	43.34512974331095	44.26692565434529	44.801544200929165	44.81742513392836	46.10528454220942	44.03884522049059	52.64776777414659	46.048960653942025	60.517148781749945	56.44011908726949	56.22074872188603	55.62353932672715	53.60850820862409	62.200373428068815	59.00423427807398	57.01146206771211	52.0247932688816	51.48392251611954	50.00919543726927	50.97944349475498	45.01214290073641	42.67618000797382	48.70711260704572	44.74099889900526	42.0865299236648	48.75740747528228	45.47477097425577	51.802835175851875	46.49605285087477	44.66012844760926	47.44744713562794	47.250064020789374	49.115695278907204	49.31201742567702	50.43106052462053	52.83919854297012
50.46899346781246	50.80135699357527	44.5232837401086	49.280038902389855	42.20027705113248	49.94291405950568	46.97998510340466	42.398541345925885	42.8515175123048	40.2402754005123	48.60536962266437	45.78764466315177	45.50571345808047	48.605671600162836	43.360941134414894	44.096838827472226	44.43066420815476	45.412798476561775	46.030177934507854	44.20160425103216	53.86269898353812	45.861910548369345	60.16863643407957	55.15974968387613	54.56865986097442	53.58822577716402	53.41450786501918	62.51096504689175	58.90243978729701	57.47107864701841	52.845441215642055	52.3580359395295	50.64965050766674	50.47752186165572	45.395882277030644	42.474031750269106	47.785389000686365	45.695282661367074	40.87407178185517	48.28608262878783	45.183822589751834	51.39729097534584	46.51368471603393	44.551370918189114	47.696451213475825	47.055545244142735	49.764483010897855	49.42517451176437	50.34612741127978	52.68975367240222
50.62594183185676	51.268904243969295	44.42575692275822	49.437070184216566	41.75728204437133	50.56252097108362	47.051348214814894	43.14957652651754	42.79601718273975	40.145880937643	49.09978430986144	46.24791846721536	45.835668091861876	48.37329102546851	43.871828760619735	44.388004577943164	44.05196892900529	45.7556617249654	46.3191928944462	44.051741848369545	56.3415623316931	45.250611414052806	59.37200461954167	54.20262584088534	54.44322563845857	54.12934602731802	53.59803327103757	63.6506728823147	59.699201331268604	57.26672531273175	52.41712387907114	51.818206766336004	51.01930335396549	50.52768277539308	45.189465528472724	42.428721276420376	47.44832789487643	43.89708595524749	41.84877281425785	49.20992253664017	45.29030650966794	50.97822538988705	46.0271562670603	44.68575928219819	47.226151351429586	46.98880419865211	49.86732739640941	48.94774943625388	50.93171433633267	52.53647644318588
49.65925416324173	51.098401322799674	45.0964396994474	49.71694819609563	41.05639044499905	51.082368593744214	46.594458283312996	44.15832582058897	43.762885407678006	39.703098040592714	49.06136007799071	46.411245297132034	46.27970017998758	47.79125453748509	44.431718566365745	44.65759010352388	44.59539083177233	45.82560208380637	46.55323622114485	43.59489660237249	57.1062529422767	45.17603059937709	58.340165001847026	54.50079753116598	55.392807198904016	52.96148686079658	52.17341855702883	64.2004665407912	60.811992779644825	57.298589083147554	51.38764443052436	49.98862915122478	50.38185397852872	51.62884061991962	46.303254725567875	41.927931063967655	47.25417780321593	43.542809313871	42.18884842150338	48.545882598845786	45.18379038515205	50.28846353053134	45.692586801507495	44.88652520262442	47.29417920358024	46.95414911689704	49.093355584085316	48.679247045718064	50.92598590949376	52.25075849366623
49.0733886907203	50.95885290462929	45.106443473329875	49.5044690872821	40.514058837631666	50.415907548527166	46.409524655565214	44.50312963537036	44.22640510573256	39.774849989220705	48.959012661978996	46.30185134392631	46.57835670608019	47.47101195132383	44.68587082373704	44.4939108988377	45.01784610744163	46.024916750930316	46.57846389241934	43.40803193834315	58.923218639540956	46.04485689270275	58.735480942388314	54.10460891942906	56.465585134266995	54.059168633757835	51.13250293514003	63.384114925676144	59.7342800073182	57.54344327770307	49.63023316344007	50.32304153964653	50.308081859321476	50.04447451951663	46.386460565367614	42.76019774811841	47.6513038336537	43.1385582422133	42.36518279743977	47.91844614167911	44.824919233962596	49.53515801603131	46.312584895972684	45.02082455782576	47.29810611049333	47.47051539726329	48.371106038384674	48.37477091290478	50.47977323334263	52.18769934158953
49.343499071928	50.99062334464967	44.787164647038104	48.76591423011888	40.7295460498683	49.853969457582686	45.73979701037954	44.19759703590645	43.271980035198794	40.57250622064678	49.07494850821407	46.412856416982194	46.767293435738864	47.35427012259317	45.0280672309308	44.724239779823215	45.131274806661416	46.75910801985874	46.454330015682324	43.549206393501535	59.01356798634831	45.52104476783691	59.05719360367636	53.4572597872147	57.849358952582264	52.575718548591034	51.165144079648314	62.88800399459787	58.77589711420232	59.02835597457543	49.012545190327444	48.17896716581299	50.6052169149478	51.02973455910074	45.95319333228436	42.23992291342718	47.53524574826499	43.74626657722956	41.70628887125679	47.04452905620064	44.92726846133884	48.80404411923334	46.44644490089851	45.26367568551957	47.538684033582015	47.792502698586404	48.073960278370535	48.203983760034625	50.703823397876306	52.252770541805006
49.79529085769005	51.12182185060894	45.10729005948476	48.832463565073326	40.734433968469375	49.492179053449114	45.411442506254424	44.32239007431159	43.57092404681848	40.440575810684294	48.42382029562228	46.25027182893985	46.82066128138226	47.48333878537177	45.4912262585622	45.28535167746754	45.289607310484996	47.40046255188653	46.060685367072395	43.72803770804521	58.69050457283537	44.87181440056964	58.856520602737454	52.29642975406773	58.41706767057731	50.488057919647	49.35992115345837	62.85356722453488	58.322575639721414	59.52874010614304	49.059590633343646	47.00582227352711	49.622483776766764	50.47563108800892	45.88159351688799	42.38690901906533	49.13920337765302	43.40544682387716	40.39106280720581	46.06924080039261	45.56786084723005	48.897648616512235	45.8884462035105	44.48993193767559	47.69609524800263	47.766588431148264	48.014411328145265	47.95588073086507	50.725191291802965	52.71570033004778
49.27367785916887	50.017566170542324	45.49026040016486	48.88135477365503	40.59392819112946	49.06996677516772	46.02100549710399	43.99299328913927	43.672506285434224	40.650039443586536	47.60651803830705	45.523579276899305	46.24442462952394	47.931739822637624	45.665254221461495	45.93886497157852	45.456274990093654	47.92278121521075	45.998007428439955	44.05443934388306	61.035056819371384	44.0866887752796	59.918411656855874	50.847279154446184	59.18161724558135	50.52757307850529	49.997257415924445	63.27120914661856	57.16347983178499	59.77676844357477	49.674257841053006	46.860066869602264	47.243392062268065	49.51396055019358	44.06960735300661	40.51874381326552	48.63182587789479	42.319268885911384	39.64359894520863	46.639308255054736	45.90445113098492	49.119944923101016	45.14041387496137	44.28435884017756	47.218430012558414	47.82460806868418	47.51159620601979	47.25272278844392	50.44037171673135	53.07504293141173
48.612710845234865	49.717389720353005	45.697208884255005	49.17351252752725	40.017751643329156	48.899428440278726	46.18469520168333	44.67274698683085	43.81557022564523	41.18733443905616	46.994594335170156	45.07100815850099	45.559971260895665	48.1355140538081	45.135052015529546	45.881914965173884	45.8800541039409	48.00941500353954	45.8116311475747	44.04007663797833	58.83480929284885	43.84728460218478	60.71114290173096	52.92058456491261	60.21879958454055	50.161825607474675	51.27417883015966	63.53337633405219	58.49902031723484	58.154087630177635	49.825579479129004	46.74254773302537	46.56799786905219	48.64454809663681	44.07482456517289	39.90876602683274	49.2485287356412	42.4422872679987	40.032309523786694	47.45319374846927	46.28404182796891	49.192374977790806	44.218580034825365	44.04901038721213	46.39721297614543	47.51576268039851	46.75371532584284	46.27868343726169	50.21263141496047	53.15270122858291
48.350506985782765	49.36055981244967	46.250331918353055	49.18336333868154	39.445110129272685	48.73551387271935	47.33107521819578	44.7014026421457	43.463284276721545	41.21365824837906	46.49715935355805	44.76453826481281	45.26555799941655	48.18534415801493	44.30232568600374	45.406951175723435	46.53556163230295	48.053291316088576	45.600466582963534	43.869007864115346	57.88808663590156	45.00275877494588	59.1358456757441	51.41374752068674	60.006536718633996	49.80764425265735	52.86767930612279	63.89446817684563	58.86713723737928	57.54233373025417	48.81537576864978	45.85393643673259	46.216145575677814	48.4346515529495	43.90738646431874	38.652473095306505	47.82426710523772	44.723262224977894	41.00772480111676	47.10439831360538	46.390499818874204	48.91557716089226	44.16465056519046	43.7426320220161	46.16340223321134	46.98405117365268	46.09000189360524	45.94112657369218	50.378815748373654	52.86229244104684
48.4227186599408	49.135539393175854	46.412172619771276	49.34746891030586	39.58904514492374	48.179418324124676	46.98811741899845	43.925363080037634	42.432436273275655	41.29700145387442	45.703247979999375	44.31383412953774	44.90137755464157	48.04900934060253	43.47200926846448	45.27063249019808	46.54506500611951	48.24765106980461	45.59271024639148	43.837405574974234	59.40136369709551	45.3634118720302	58.86443123630067	51.91307397200452	58.75832139597076	50.81983842068721	52.773060644749094	63.282154500282665	60.14932185177977	55.699999390372966	48.69458463961164	47.56925254856676	46.207050536672334	47.46680168427916	43.44311109417295	35.90879260648592	47.86320840636043	44.65656774471181	40.449885808598616	46.58336294272468	46.571753075948514	48.700119295447465	44.36301111751748	43.23908159273738	46.55321942802944	46.528718352168475	45.685956392149116	46.295524145879156	50.60963619085968	52.63851342666006
48.62893548194525	48.831708913653024	46.128803690272015	49.39626426133412	39.314627196933834	47.77031199168315	46.76430586955307	43.97531727445472	41.84311348065015	40.79517838207455	44.97914424535966	44.01052514606118	44.73692416816153	47.850832660474516	43.536376722889095	44.86534918856051	46.09129996448012	48.17433996006812	45.64238241876114	43.958099604203014	59.466144917328116	45.38253943516266	58.368674811666864	51.62164649665623	57.22870911460769	52.0522841897968	52.81788394426207	61.49892334534256	60.504554340263105	53.69647944318217	49.87307833329678	47.27050783978379	46.37533654240397	47.950165721608094	44.530856750259176	35.814095341888134	45.61930817000304	45.56902554767136	41.16330286575971	47.00529754207659	46.127478741575196	49.21197305226781	43.833916840719986	42.38760395928168	46.703201492789226	46.23702597149796	45.71479684475122	46.462233495844934	50.3739102515484	52.743498954217046
48.500799882951725	48.260671093168945	45.16134374696716	49.472173373003166	39.70879107570976	47.655691772993755	47.06534972353715	44.00569567455368	42.306629831390275	40.47687498598613	44.66488996970504	43.8171097196369	44.58425237867298	47.668051649721164	43.493960292066035	44.602129706141625	45.59439694654314	48.03622464370509	45.958441316342544	43.63908454265869	58.80500767782743	43.11051368429738	58.75307194764293	52.10515887796006	56.576748072989915	51.20933439441434	53.89038722883496	61.248937126004066	59.94391698535233	53.7512779426644	47.865372377487276	45.882874754725954	45.24104058224503	46.885337402021	44.512729733718366	36.041796600758516	43.65281985193071	45.59113988745038	41.3247745578793	46.07220830950507	45.47994831310027	49.67911986299106	43.26835585269908	42.26632992316722	46.54808795641202	45.511519922692614	45.68937829355085	46.29739917189839	50.027111242106145	52.805568636203226
48.32500045464645	48.069097832849465	44.672354031951144	49.570586917698584	40.008963642632594	48.160170229069244	46.45531759851733	44.43954127176585	42.37701872334231	40.329582189738325	44.02948851439172	43.78747644421701	43.97059341599906	47.51132915475288	42.99965582622728	44.39906359099685	45.06201901292382	48.172440516145834	46.30768774390634	43.309684676023174	58.5598289133324	43.13425625306564	60.14928907204395	51.03132191666864	56.78557815303891	50.78859892278239	53.83686432048179	61.320300979812586	58.88234491005333	53.06123042020364	47.07569137338001	46.85935093243155	44.05484047602799	46.92146840395025	45.54382050711592	36.98331742066983	42.679037932650054	45.961565268610734	40.24444842046685	45.37324730463808	44.952938014757706	50.06611023858135	43.17388344721386	42.057684514732784	46.874015940516216	44.941434491746996	45.85686161868936	45.66744136575511	50.10562550588068	52.477434368784664
48.759091661369645	47.93536198394043	44.79559537203285	50.3178729539671	39.79471244797917	47.81811756858567	45.74669576488731	44.729679509109836	41.34190469756767	40.20181603826328	43.5325884703358	43.830496211054765	43.57789498536071	46.94281716788716	42.58499267906952	43.68832816705085	44.481703926808954	48.22132510456693	46.93826698743428	42.930157865422615	57.94614655030619	42.00526036334923	60.00374456555972	52.66133647889374	56.99740532548975	48.64681062558561	54.010890409127995	60.37431941290139	58.924688954710994	52.76810216701453	46.98267420034759	45.96996425368942	44.02135385966485	46.401776458577544	46.451062852945164	35.40201999366076	42.155678153486626	46.0262722770974	41.22973596644186	45.04151833209773	44.584469121414884	50.00059492460645	42.63453823455046	41.95490744160238	47.328006045876435	44.37262131130119	46.051000003199455	45.05874755516288	50.31122561496608	52.23378889421694
49.42940797372791	48.59519266523179	44.268164702319034	50.680689339190224	40.21347160348042	46.81815032695839	45.569801356848394	44.24366731244361	41.01806176577707	39.7380543786953	43.095953698139674	43.85614305833915	43.38848835571446	46.23278771006759	42.63968180250132	42.853603243031955	44.03736165485183	47.869743525222326	47.51296073864885	42.42475858791679	57.707944606015424	41.67785486097292	59.629159851734215	52.94979699313454	57.75518428203373	48.8063078702193	54.63923501316875	61.329059637950344	56.64045077209097	52.26753759797732	47.21391240639639	45.70038804277621	43.723172267205584	47.010462247315445	46.635093874032876	34.231621748846344	41.724522370342804	46.385930297409644	42.298374414646794	44.75152082935886	44.652382978989856	49.84702712576053	42.34403550166467	42.42279873949359	47.331094491271614	44.38538954428662	46.16102090914444	45.07154173877282	50.47140407899811	52.45209990089139
49.99269175905147	48.99655320671682	44.768534197069165	50.13154239106067	40.67846726861422	47.286097233480895	45.726007291448504	44.40285452526882	40.9801563733991	38.97762873252044	42.373714467201296	43.866247307556925	43.07987391704904	46.262190875919906	42.55553232313734	42.450827492461016	43.708354896212875	47.57493809140149	48.190844511939176	41.950593945810624	55.77401445432532	42.46961413908011	59.54274133800665	53.81833527638032	57.07269033601875	49.12712763175206	55.60014608050441	61.48356786528152	56.37466348734363	52.46168808841823	47.12745595860777	46.96242628287402	44.773630006525224	47.17782992042153	47.81057234067093	34.42251932819502	42.6831562304498	47.91091609265903	42.39544027219458	44.059568529645205	43.978307234798976	50.05874689401247	42.779341135975415	42.54591514924815	47.60389986902105	44.5316806239658	46.7665404177806	44.98075996284584	50.77134963602398	52.135548992890406
49.78790059007057	49.302242955040825	43.87872045382615	50.026012505376414	40.58878753448451	48.433306215457456	46.00455317223596	44.856254227362356	40.89006309315584	38.81542949517581	42.28164994635084	43.95650888977343	42.35728328694265	46.65409601307424	41.957484503944286	42.01190926082207	43.441015854904116	47.26205674804915	48.15959224863572	42.236853845579205	55.58212535840884	43.70574355089951	59.78274731795416	56.158791362170405	58.473021033181375	49.18877598993417	56.56723675054266	60.81228249287012	55.759904557457055	51.970492975801776	48.35359082303474	46.95457773349194	45.326149445347205	48.4446934595856	49.27021465822364	35.00611228821665	43.46718996522576	48.940536679684826	42.5589668777181	44.916176138507105	43.81110246258157	50.722980291451876	42.98200975813772	42.622386850471756	47.843692086522246	44.35930251725405	47.08697231861961	44.89263451787521	50.898152979902584	51.976008235162276
50.073768378799684	49.96577642746001	43.91899906108444	50.384055657718974	40.95023194178404	48.64543739454264	45.54450757604355	43.944307375537804	41.0019848842708	39.14027196226005	42.896007296419654	43.95216941177848	41.82175305157969	46.709804080430196	41.006305430225225	41.70807239703693	43.26214108284037	47.00689776878969	47.72426346743336	42.53982430487064	54.35147653437435	44.0973800018064	58.89836285732354	57.93767011499467	59.98410108260917	50.41601568252978	56.634993742558024	61.47652484523343	56.99296956233319	53.8532502322718	49.65940301570026	48.58968350764731	45.56834153830952	46.475003477752075	49.79926579347727	35.107258660886025	43.03879594988782	48.041081576544066	43.400135487689866	44.10596860981997	44.4687948579805	50.61420003050232	42.794677547450576	42.31599308882248	47.47425607155111	45.00346024617866	47.05796838964967	44.90643210156383	50.74259291024978	51.669102518498086
50.953875635035516	51.08598343111171	43.96882040242118	50.59594890296533	41.79698804041609	48.93777985110192	45.188743413043866	43.22669297837708	40.499333373496114	39.34870962218225	43.74168158571164	44.484922741549774	41.54048059131086	46.61321305065493	40.25276703273564	41.37618808223125	43.57954210020994	46.91203068703853	47.23146600469557	42.61032707466002	53.98515533754038	45.12055551676468	60.06285089787687	58.550862597881455	60.65899723750645	51.6875506299362	55.82547981867365	61.32202474255702	56.525212166393175	55.74845161715711	49.86709092212454	49.82302892261357	46.20209786845948	47.62918972024733	48.33574244355337	35.08744599603598	42.136319478751844	48.58602147175834	43.82132127212163	44.60130861060817	44.89877126091106	50.802323558053594	43.1511806389295	41.863941874488525	47.77364114680395	45.5840459941679	47.56164303933119	45.76730543020428	50.66458401378851	51.79330771126941
51.01814175649629	51.717572536666125	44.23132465334133	50.97956669353843	42.70330314980018	48.7159331876853	45.28273351055517	42.988372568188225	40.17756481797323	38.97253469783052	44.60352292552631	44.93358079769052	41.525349669163965	46.738538245725245	39.70276561504751	40.85279944478047	43.96760232253583	46.86048209930875	46.94847527860911	42.86252771210562	54.06365656948616	45.026328402142966	59.708221398963744	60.337915655997726	60.01428447984583	52.63756300647751	54.90189376450368	60.567819935554766	57.041820520691985	56.16136570627721	51.089217249581495	52.20321864052857	48.65133449952586	48.428150731746534	48.81721923686992	36.13171420146389	41.1908000604855	48.72211208869105	45.148436443133406	43.96603485352311	44.943379316828086	51.048916920589726	43.65003533725379	41.83057792184575	48.39762825586991	45.66312661380606	48.301183731086226	46.816252652278244	50.40720539607041	51.88070466309136
51.434494096381556	51.85808094797174	45.676324407364916	51.23241626443641	43.402676500145716	48.27436321668106	45.24195771149133	42.64346652920278	41.00006218476475	38.972338368593185	45.18831156347607	44.79952071036321	41.751564432908374	46.661218709881005	39.65283415922907	40.45052530641714	44.24026207789502	47.532981457521764	46.943023558085365	42.882418028552095	53.914857828854764	44.616832921419714	57.76428932277603	60.648508956970836	59.346794431989785	53.04864987662754	54.02241825840636	60.38372752137517	56.46389901493099	55.641236727361786	50.86392670570402	50.888402510036464	47.83783114054265	48.187365760972995	49.30906939152054	37.41393213264946	41.27116610461438	49.0540915534415	45.07589816283996	45.16113258708414	45.17796583503471	50.76372846356016	43.79340127422352	41.882219264754774	48.599336540762685	45.36349275088454	48.763988994412024	47.21265603444921	50.441291540604276	51.35278533307382
51.91175412369888	52.29844620578907	45.527835060195095	50.52449526426819	44.29581680182866	47.90302707550693	45.2399426565061	42.84721445625698	40.41334468775474	39.52163325135884	45.866163881166884	45.07858301008901	42.08728533540437	46.18273269616774	39.89346329593975	39.95741859832315	44.846803039782245	48.07846267070004	47.05433312287217	42.61460245924035	52.16129060421167	44.52017144336486	58.08388590889135	61.32576767195738	58.487359243869825	53.8079992948164	54.33366370532534	59.56028455456145	56.43408979401862	55.65659499114029	51.107819942745984	52.218637685698916	49.2394116899623	49.09202934288935	50.13770937981679	37.85442950035661	41.968895742327376	48.26361585216069	46.88158987589898	46.08746693134014	45.39188828297224	50.732480091236525	43.95845482918249	41.95310904738005	48.92198882747202	44.84736723586631	48.47903546014926	47.62517052648771	50.55568714488475	51.01358925765085
51.695607075521025	52.364546601989595	45.28721753708689	50.15391742089021	44.75019687062898	47.5403422345055	45.035795954920665	42.34065419739896	40.30153555676158	39.9021088979166	46.82518000281686	45.57733920357562	42.485468648196374	46.03463765001475	40.05493037551306	39.96756217921489	45.18992001776569	48.55189851682008	46.78197925292632	42.44394764039447	52.29188757266755	43.58862486303872	57.784797086794825	61.16470841329224	58.33563434166355	53.85571990040963	55.20652458093456	60.3907594921887	56.56199652532116	57.31322853811784	51.839756886694964	52.77647069128887	50.099602873876194	49.3752600865452	47.69402953424217	39.93578381712015	42.49656838335136	49.65060533436291	46.31819648007512	46.01155365152745	45.32232765570743	50.6376057217229	44.28068876345764	42.46224382100762	49.11775229151265	44.56011229394452	48.5642284797927	48.31961896856839	50.58922503849146	51.378733451559675
52.40445618876356	52.56672269150556	45.34986520951351	49.78985529528995	45.1497200942646	47.37364026192474	44.884872953964816	42.106035601422214	40.56253033310772	40.04503663686315	47.17400046730286	46.183519050833645	42.65676604877436	46.579414321433994	40.41194596710417	40.29874519024014	45.13322445152378	48.938028741372825	46.26986413422122	42.30317563930167	53.185742839215834	43.137172682232375	57.63232299966405	60.36396215613531	56.56723016337979	53.45546745065572	55.30017755598804	60.66011269886637	56.09364243005122	57.81641986336292	52.34684177288929	51.98713643150906	50.383093451104145	49.52209099219713	47.282430100233746	40.95495383026987	43.61913612016502	50.454162012264305	46.659286693192044	45.63209153025847	45.642136929068634	50.71761657184257	44.657285922600046	42.72758188576722	49.22496876248743	44.75641945367045	48.64524313580486	49.01929912536134	50.44700859293261	51.34658251279121
52.71388518102203	53.26864882410716	44.8512087594235	49.78605981751597	46.05916895514276	47.90025430865231	43.95274480247577	42.635121269513995	40.843777744379416	40.14367867464766	47.19793281560804	46.83500442673599	42.98994744974612	46.8759459853961	40.77755822472898	40.648231986727914	44.88063141302578	49.01214529930861	46.08946044330812	42.23677691685732	52.70448680891575	43.751969899334476	57.67415168795605	59.57848927104439	57.174161220286535	53.72075826207787	54.978195530639205	60.64453991010883	54.84360117643363	58.71476889287459	53.637383144266046	51.31278456525446	50.03986206700454	48.885637440251585	45.78420428799705	41.87685383809905	41.889169834439464	51.421126160873214	46.486395379817985	45.96753804607322	45.706395020173304	51.23245674835782	44.90884783710404	42.617347436083726	49.5799166848507	44.93986144491327	48.296915759312874	49.310487110461416	50.181488512070274	50.94402089455764
51.71897114482845	53.27096248375691	44.58702246480979	49.35405315626	45.75619029200527	47.840402471594814	43.03426353520452	42.84571884674552	41.12079746078692	40.13487808568989	47.134493266374704	47.51873400916533	43.738754281651964	46.37395671865806	40.99638644159627	40.54133624214813	44.80205245667153	48.95559957363316	45.50910410195816	42.55020763545966	54.71842038897351	44.61479169603401	57.649388461305975	59.39407043525396	57.202051733167714	53.82212330634054	56.239688379726076	60.49050906275872	55.074448294896094	59.63710325383606	51.93037883175801	50.94271130046028	50.01683575445444	48.97605436978627	46.639740879610876	41.870074332751436	41.42770826749951	51.302816353527575	46.37855973834144	46.28931377154456	45.17339717819294	51.504849816796614	44.93800669797247	42.60787341913231	49.55621781051281	44.94810865897396	47.95208102571041	50.004098834129586	49.797782811371754	50.87734576412258
51.92600134626645	53.398840591779695	44.957091689043956	50.062505079321156	46.287814674157275	48.50498009996591	41.322181989086154	43.40488824245337	41.48187795453529	40.645441847972876	47.0324757436138	47.861205898079135	44.38981644091886	45.94285361897364	41.074803776670755	40.124666699495954	44.774243367205244	49.31678630293221	45.05069226853469	42.886253730002515	55.901191725180375	44.57665151544553	58.90986888288861	57.55783550013216	57.50003436389748	53.32117609981172	56.36795426196022	61.023071589811174	55.23444001152013	61.47797679468507	52.11455728069937	50.37060958274898	48.99963759205046	48.6859296640604	46.04009962753167	40.783463251697995	41.901829083742626	52.48464305976734	46.274895086556505	47.40285804895152	44.85375725703951	51.512379972959806	44.555313790899525	42.48895732575636	50.094678061963414	44.95240996594171	48.085336094452295	50.187845661275325	49.40565642721938	50.68618740610452
51.275237653828995	53.54216674272544	44.68204355070893	50.26259270481216	45.59221854565888	48.66671232778906	40.8520354626664	44.01352215475937	41.465060451419674	42.03615483511553	47.07910439145108	48.3257012524742	44.8158859988601	45.786195937676816	41.04411807388298	39.73596869113793	44.90888489105193	49.891065099934714	44.78880616561151	43.20000596887161	56.639701169846106	44.93069480079883	58.217616316763525	57.88143229799944	55.94935628559557	53.201207028817976	55.871447763561754	60.68506755654284	54.83592058027273	61.17781720114914	51.103893405406076	48.22171534840433	47.85914129921146	47.583222916872465	47.11617922082887	41.096514674326244	43.39131629028281	52.70744553197536	45.62973924455896	47.78002472870131	45.398118745121394	51.92119638877936	44.406102194508065	42.54388955360625	49.97808541692022	45.15383646989088	48.06316809607256	50.06051915228686	49.375852192581185	50.65828790452769
51.344116491635134	53.52223837857432	44.917200567836844	50.81843009938474	45.33811102678545	48.472470294416986	41.07477499925426	44.03799728063289	41.83438597753316	42.90853935711014	47.18611226226777	48.34960135354687	44.9121943552613	45.83308623704701	40.903278366254824	39.76588981083392	45.02302398138922	49.89122468112827	45.267474081107814	43.70815636211894	56.70960139268764	45.3200518062664	58.01253635459242	60.17487207623973	55.22282060125277	54.319721352289896	56.82518571741095	60.9334836183068	54.28624026680282	61.41501701486936	49.64879066705938	47.19244674055701	47.08435826424414	47.43025107816197	47.71501792943566	40.76404859026243	44.05120905396812	54.210037731373106	44.16500544072559	46.4209587057136	45.76635397632154	52.37723396115995	44.43589305965781	42.67259187655975	49.69522332910016	45.28426131968767	47.95179982920397	49.60834526904974	49.207762262321566	50.9138630585264
49.9760977211543	52.44977502925275	45.4588806551731	50.498634084679225	45.139676566229326	47.67123578503641	41.54544945161317	43.808552462123636	42.648036298775324	43.225458038651425	47.242227944895795	48.19501427743491	45.023651915459055	45.903321210362016	41.02350253658532	40.34408578776093	45.181573602961286	49.64331874237926	45.77382552933096	43.56118725374585	54.18740329317646	44.61000393283421	58.031540982725126	59.418855751395135	55.99012062224017	54.42050704255912	57.25151486805358	59.80755948293969	55.100388213274165	59.88899574735888	47.77980006969178	45.610493378330226	45.8562731960561	46.77559912460753	48.70827794679296	39.43476502538783	44.860291545642504	53.44623452759368	43.5824405729986	45.44629740339338	45.75960262290503	52.37022722476926	44.412291095626635	42.40150471018919	49.53178817693746	45.42150040520394	47.50410329233764	49.07103332564482	49.41359195622679	50.71276042085983
49.39927346706611	51.76634206917386	46.03237129605046	49.99508359200212	44.880917589582786	46.73549763108608	41.87222770792277	43.79273791914273	43.337409716332836	43.2821010171075	47.075304899951654	47.82426487475797	44.8307528140661	45.83803211221576	40.9996175351776	40.276884193233364	45.68746915997381	49.53334581181379	46.358963841708636	42.91145455955245	55.278535126312086	43.446030413983145	57.47931716921338	60.39805552445929	55.60775362738922	53.08751009316078	57.65411627051655	59.751178526094755	54.60529301783915	60.114998953700244	47.85719420883115	45.35844980855699	46.163340571783046	46.9394264851051	47.46213227369028	38.95549228758119	46.34953305543194	52.17868971497191	42.84247284653117	45.679318492753346	45.96394708823476	52.320534828363705	43.930298715867366	42.22310683108145	49.32537402431846	45.306302064725095	47.05790161619397	48.83021619600377	49.39622312317268	51.06951552805245
49.51552582025437	51.89665462101328	46.07752288512108	50.523847381256424	44.42815053554825	46.84227815729772	41.934146829494296	43.79527653756271	43.92143397966388	43.307701217970795	47.101590223027	47.619238533908565	44.1255588224541	46.24317757184273	40.93796537118999	40.36218039946356	45.90965295202549	49.5082904386901	46.87584378832291	42.16179146056943	55.99370730005039	43.73637928928753	57.3518685183405	60.89326816813536	55.341006692584784	52.583050018707404	58.12578703866814	58.81054776754361	53.594512812726435	59.27446695215863	45.9428141441439	44.833201077085775	46.66198045867245	46.416853161412845	46.43958439115313	39.45693346346639	45.23385359550144	52.173133905544596	43.13313502062426	45.3891961716344	46.191504141737965	52.373059999906424	43.352147575809774	41.24045371676054	49.208354138555386	45.25548023652662	46.72784959362414	49.0444563971514	49.68236331595062	51.95930811187735
48.92767187379507	51.64559003927275	45.91842358063102	50.6549934942788	43.7150673743199	46.58641361703441	41.89466990710522	43.54727862823522	43.919743582118905	42.986802481328695	47.13701660934425	47.51411627711567	43.355520036596864	46.96094310651288	40.699475053926975	40.635878284791026	45.911956053975516	49.44996828163628	47.14639967019678	41.46996935307622	56.34537185010696	43.67971013611579	55.42578575228869	60.182584967943185	56.831053564939594	52.97821301775477	56.390692982271034	59.221075756421556	54.2596969753828	58.55432911868457	43.575666993732085	44.4835497214782	47.35763597975805	46.89072504544198	46.78137198829663	39.52148062136118	45.019564066900955	52.65791164691347	41.780923853131554	45.63843444598343	46.5677425725349	52.31568199568415	43.44421335634193	40.414280290548284	49.02675466335877	45.02137866943841	46.65899969834488	48.74113558537022	49.405057084357324	51.956139555005066
47.76564637904212	51.92361856296775	45.544357080789105	50.76682346867825	42.87471259239056	46.44988708059407	42.72897703865219	43.584499219061776	43.28409909954708	42.43925732237412	47.00028707852916	46.93103427190651	42.761869355221855	47.717798885138016	40.68405627306937	40.56000768740212	45.84380987126476	48.933459351360554	47.21013100582571	41.132640447018105	56.899705492559825	43.842128520027586	53.42534367513644	58.80279606094846	57.49456186347194	54.09799956359935	55.41537928283415	60.78665521656853	54.37582559785649	58.63189823069959	42.96542519137404	44.00492073230538	47.20227108355194	47.53945270694203	44.55497560384357	37.049123693346694	45.01083606873238	51.42138765405419	40.73011895871805	45.18927267722539	47.31152321685226	51.86814760160886	43.45364352316337	39.916258456124915	48.87089907157837	45.17976411898268	46.73436633280236	48.477313823015805	48.900421460805845	51.593784428285886
48.24874348454603	51.62002633352638	45.62401472411835	50.014240230439256	42.56779081131604	45.39962869624441	42.467233508177124	43.72868908627624	43.150949172563	41.83372770568043	46.424863378942156	45.91210128313066	42.754842090123766	48.34460140655529	40.29777802912751	40.31304089462533	45.78062796146031	48.50265152171093	47.47506761396886	40.8955736919982	55.52109292883008	43.39666419388511	52.480345258538875	60.072510930156454	56.180305227392516	52.60244648656116	56.34023256860902	62.649042875156205	53.535412543627245	58.742812936678654	41.90692206409924	43.760542351096184	47.66405040765199	48.475558624304675	43.39781812009545	36.58877190110178	44.93309395730323	52.337280758271056	41.595542470027524	44.08330427191739	47.24449946823289	51.61028470532057	43.260740268837274	39.84029455673082	48.926389158754844	45.0801505197493	46.95295771938131	48.186854136997844	49.07308023526447	51.438283166694106
48.54989858510564	50.5465007264726	45.644347591769545	49.45869447424213	41.96509726717595	45.55466870833439	42.2479679013034	43.52064159686932	43.69004970853942	41.54545139266233	46.2388050567065	45.334008374827704	42.50973556069518	48.48909440755398	39.9872095388356	40.37308946697114	45.82050507843002	48.51936356862114	47.797413760043156	40.90774579192287	56.65745412414486	44.164525914847154	52.5658588900289	60.12688440999135	56.15307131649344	51.92857602706635	54.504534765061926	64.15774806182075	53.9806615051728	58.99717675323359	39.924716272346785	43.85377057568422	48.59436773972228	48.42432070917917	42.41492406989027	36.47348121203105	44.97689207105642	53.152720350492494	42.919394326093894	45.112822126626156	46.963331433440835	52.0492419634788	43.41235070407445	39.70552654217864	49.14389406972661	45.48373129865636	47.29001177196132	48.07166054113013	49.666316005983035	51.48607646218876
49.244439438326495	49.75161423980703	44.7362385309534	49.99047471481683	40.70369038262264	46.29182187177934	41.60251850475502	42.99475300725916	44.759914048176746	40.595671461395895	46.07031617539081	45.12846177926927	41.842520500454526	48.8047544830351	39.74818249951648	40.393715340842526	46.024585343475806	48.58465597714289	48.15810590737818	41.0088629759493	56.824313825209494	44.55774760445156	51.722286277466914	60.40000881178037	55.26923974557668	52.164813837328666	54.12400689256057	64.40791012883162	52.350957946472484	59.309384360666414	40.49193969626464	44.585318098198854	47.54576410420556	48.66785007200652	42.987372154599036	35.72425508625107	44.197411104554995	52.804636358356184	44.15975057527432	44.54501197357834	46.459947319606194	51.99358721311607	43.49770738071786	39.5607065281899	48.930346377309185	45.812509486779454	47.47240868218368	48.38782186647268	49.684429873569236	50.975712884609244
49.599188606189024	49.88866157030275	44.109186592255085	50.25875583258703	40.47287124216069	46.26522168411109	41.66903651790339	42.46210436174398	44.65765666426368	40.79071761267338	46.08192637014166	44.97312319731659	41.38760936209111	48.892406668244234	39.67453451961091	40.53516014310784	45.823808851896224	48.06308463285592	48.563386438631944	40.96980225144111	56.359754795991726	44.7799202254827	50.56309795796776	61.60181108091945	53.756789984151155	52.987422052539486	52.72992134614436	64.07142209999077	51.593937446410294	57.42467081024105	39.89603544915708	44.87849976247143	48.39718408172662	49.17457965320322	42.54287403887417	35.4066523166844	44.5482567882804	52.86337539701231	44.28309393279712	44.2412763235316	45.89720366844113	51.80884231110891	43.70383160081284	40.14843743412435	48.752998909999135	46.0330422133474	48.05587724475655	48.55084783394575	49.66776364003323	51.09931251781623
49.2707565324993	50.24691595149803	45.3014467054563	50.1456675180441	40.51993012750434	45.08794074713232	41.36550610396839	41.5795008856489	43.22038482228122	39.990271079119736	45.738330846090925	44.863599796477345	41.13012087565312	48.68161091453718	39.91167703035929	40.850251686865924	45.25716037859941	47.43125036825093	48.895793692863926	41.032250207959095	55.635769181668	45.31141952826565	50.326619866577666	63.22179501270783	55.852831365863445	54.17269195977759	52.48157042938173	64.66257449587646	50.74421301354129	57.64048170028539	40.2609413618877	44.276003669503574	48.89409540952452	48.818519581485326	43.86835462923704	35.67183184565129	44.92591160126059	53.35858492220718	42.54028110271149	43.725697524622284	45.57920476411781	51.261436344807066	43.99726194730883	40.50899277817778	48.66063628978977	46.23817148119893	48.44298832282083	48.09130807535104	49.46226507288194	51.15901205843738
48.99477512905241	50.10465022494541	46.22450697784351	49.64663311593109	40.52206264731051	45.540317739196134	41.042437490924684	42.05279963738723	43.22158921761415	39.8880351428467	45.4223498251043	44.74444185306048	41.21846403357306	48.788090256829726	39.83026251173296	41.09276516779244	44.80336838308764	47.07070888595596	49.676625397362336	40.922689607737276	56.52822794690466	44.04093985168777	51.98511172168112	64.61320460336391	55.651884826940346	54.24614829932695	52.60902304874173	63.55420454133194	50.679221006822175	58.70963560692254	39.69783926189887	45.487262672096726	48.47994903508955	49.21996073504185	42.904381059887	35.16913114244461	45.33991594393521	54.819947314319485	40.78450815919076	42.552003752733256	44.911156433506015	50.848132737696375	44.44332826040521	40.65150587858583	48.556025947120574	46.18009515993979	48.503356621437966	47.93789623421262	49.869335202325686	51.38523681928397
49.29827466664347	49.79520584283336	46.410045414121555	49.66913764031542	40.36535394042286	45.60135598809638	40.81140244410046	42.793425750048705	44.1409103081213	41.080964032064124	45.158671133672534	44.49191326284087	41.716371975353965	48.705662068134906	39.45557256126073	41.66608539076363	44.725012354117496	46.74151931914232	50.048586643064034	40.834259975622786	56.394204890268746	44.387711346155704	52.3128523811909	65.74789754332261	55.45718850003101	52.638621759608455	53.558851992070586	62.87015846321818	51.7359901910977	58.91001563898812	38.98365260219246	44.55644869023518	50.003999006215366	49.557061670445066	45.00531875792391	35.727545274780745	45.64981443359571	54.30873242639766	39.946860414383785	41.34919800637438	44.78450364515537	50.61598541606676	44.85671965347246	41.051714802623	48.315588390016835	46.61093795491633	48.99208706676385	48.37056364880885	50.293311646617575	51.71254345830984
49.06019690684397	49.578829572921755	46.31782921026228	49.57879035240447	41.260916191776445	45.47602100840586	40.112630031078	42.521983317928026	44.516903851238816	42.49393148751468	44.771319457989	44.56248001579229	42.302174585926586	48.346745164907226	39.05097382573263	42.13111553080677	45.06137264337493	46.53658361768194	50.18718907108187	41.23151184585419	56.40658315173416	44.758907647583875	52.35967252130117	66.29316403092116	56.39355582138273	52.72488404297644	52.26235058153266	63.58336450863194	51.45564130569355	56.64176044661625	38.793910886402166	43.78218636855964	50.14839503991845	49.910454983834015	45.10183167900222	35.89448746132705	46.514955880840255	53.519130196396	40.480115555272704	41.39848252230477	45.4785487966579	50.712375623648256	45.45470663584619	41.431335042213874	47.93962731890038	47.03874398899681	49.84101113444264	48.78909958372945	50.311562290561135	51.82365262459562
48.67587899611846	50.11171007157824	46.11338522819381	49.50178448134459	42.50162085487895	45.58341573997477	40.64381988922562	42.2695591335459	44.132009787900586	43.36206600846687	44.741723224274146	44.820257407265565	43.077723311840494	47.744443670995786	38.63863383918695	42.276751054735165	45.18801789536384	46.26529008409261	50.25375572418589	41.3852646300025	58.55274545267618	46.25696428792948	51.40527187226099	67.30701190872273	57.40556492153693	52.563299598985246	52.32789548727161	62.939162387597285	52.16513677978126	56.57978283234034	38.69578423182639	42.79306320387528	50.78188384365151	49.412932777564926	44.779117777011045	36.75356503762271	45.23499374122123	53.28724649489046	41.575745523128866	42.48074313977951	46.055945294003074	50.190829612872385	45.77842464502624	41.326787215335855	47.90133982607608	47.4405198874843	49.81581443968096	48.71067772821479	50.0882650875661	51.96735779071705
48.196616734974505	51.07612054100442	45.750115184896785	48.772109033205965	43.37502138419043	45.289711428809746	41.20059798946813	42.24228823784659	43.602094285498346	43.43570083928465	44.60693603861606	44.73336287371775	43.9732301815084	47.54525758576312	38.69846229625946	42.712516809738034	45.21329283486653	46.05004298582895	50.7123372855274	41.075275943758356	59.72035658518691	45.675004658713114	52.877190420433315	67.89502027237675	57.875559661382376	51.43388827653395	52.7486481309386	62.35094393633448	53.04224531416264	56.33651786232582	38.19707775180729	44.01680224565575	52.810995550012066	49.34883831093743	44.726578299401815	38.52682641455189	46.764803049477024	54.39336810327473	41.97713984780576	43.39329786213225	45.33738116591828	49.348192717516824	46.032552289984515	41.859721568012525	48.30629500667275	47.683066400000065	49.367016375377915	49.16230929768071	50.22306714902759	52.53819769646372
48.59583615504426	51.074420136035144	46.29121057348227	49.101236966975314	43.79413548860969	45.60491734964586	40.68097425335522	42.31785616472748	43.349010966689065	43.5499209242401	44.76603894626675	44.65947069743711	44.7644480521853	47.60160224499659	39.023906642650644	43.101034619082725	45.34994853118693	45.94052271331088	50.80780990496665	40.937525297807944	60.76807316546958	47.247156535394524	54.31484060076475	67.955697930185	58.162500838109835	51.10166392489316	51.638368493541115	61.53774290634266	52.98380192371806	56.66677701007966	39.479973481837334	44.77402866498432	52.54727696305274	50.18226917495448	44.68086117083589	38.32070640389546	47.944920261815625	53.88250784431264	40.92068942959753	42.795299569150906	44.81219939839673	49.043788178971695	46.29084143315052	41.946925075827046	48.44347530410104	47.565803567137166	48.69534365272639	49.50830840005913	50.21491953113391	52.716850468855064
49.54287664963082	50.97245274599987	47.42458081045052	48.55270527847958	44.63716387876442	46.273654689906024	40.840059341433644	43.07336801897648	43.125722212970345	43.12532534032796	45.29822934470321	44.76801776670713	45.120828922938564	47.70951934048132	39.22038933947134	43.27081016710147	45.07101300293101	45.627634324183546	50.90851489029019	40.88819487105803	60.574427155366806	47.9721238380978	56.364269396406335	68.15364619584507	57.531836988127544	49.08219364368914	50.348713237718364	60.68697275450389	52.88074556287895	55.88185902495373	40.127873900199965	44.222158626559434	52.127619152941755	51.709693173980995	44.4047865690295	40.28716655554431	47.274078258641524	51.076398284034916	43.20015190837904	43.49252224842053	44.43972008128597	48.294856818367776	45.89256462494747	42.10782514496281	48.37399667591798	47.35603877006855	48.44457439119084	49.815114903205554	50.313895926731455	52.85095516526064
49.96074669144094	50.8884133345688	48.03181602965784	48.466096859374986	44.035725668538376	46.44030996784949	40.56810283806259	43.10350784424402	42.92960607940406	42.747372420127796	45.8495504308511	44.77907719448652	45.37978217302779	47.85180481053199	39.62841627463258	43.50973114770703	45.15788852769444	45.69373614088782	51.009798871856916	40.80658351936463	60.33970240198456	49.48155370004595	57.595529391720156	66.89032777229458	57.51390423618951	48.96306584107707	52.47240994543942	61.08226306063758	52.34393650935811	55.139474158820185	40.65487762604048	45.669018493330675	53.01472024857349	52.41536705825586	45.08066854083508	41.28867490223261	47.373523296388804	50.804568570697825	44.90694634933989	44.45748495079378	43.70266310801928	48.19285895707628	45.43668545698253	42.04952081423811	48.18649829206919	47.101153496070694	48.331098066851	49.8839297448599	50.32202760508463	53.23508417016715
50.13084823500595	51.03750001405551	47.27903357442557	48.39232496229718	44.52809358349377	46.62922553906437	40.858040183048246	42.65320884068208	42.318512915742765	42.725907487620894	45.92723931228857	45.154857446962254	46.006087500992905	47.91955749219362	39.89565333850622	43.74869783401479	45.5750041881091	45.28151546335051	50.5278613029632	40.89842419163975	59.67400345853519	51.47350202210936	59.34271824874624	65.74340139095436	57.17579891037831	49.648400853201245	52.19667984343494	60.03682352844547	54.04553933511761	56.233194259738106	41.30859086721344	46.51970391656359	54.04510587745888	50.68657955304203	43.96177915805386	42.296089271994866	48.34674784166541	49.463596530346955	44.94767792291975	44.68109013206995	44.11998933114815	48.229645673634025	45.645948346920804	41.933865717705565	48.3364709411145	47.17302664344347	48.27273399005493	50.16031907551662	50.85973739985865	54.08790874928266
50.32720548805754	51.29544065943807	46.707770940618616	48.41868961746162	45.18620687017946	46.64111963727111	42.13400171269625	42.464136588409204	42.80146601488166	42.5212603443823	45.50586160470371	45.90499484993467	46.03318920574179	47.439036818741044	40.028662366260484	43.34696215405194	45.93105971884851	45.14023488979213	49.72593189791354	41.284594578259224	59.74805903579457	52.21039728231138	59.28823503317785	64.33144316421205	55.71896962634495	48.03475733875543	52.542621904360914	59.46306350291247	52.454175737903775	57.28008720021761	40.33132465760029	47.82812373069914	54.067420290377214	50.44902593537095	46.396670972502186	44.15197452957349	49.67856037618664	48.90321766228041	44.88329193663231	44.144119218447926	44.51111040664536	48.93713175969027	45.84479344638128	41.80041972663487	48.28843940229423	47.47872187022316	48.361256054749724	50.501187016802064	50.724436412520674	54.388155295802356
50.09917237517406	50.665934145698785	47.07165405918179	48.18252813309827	45.014049860389775	46.863873939721245	42.20205599206142	42.133198564102926	42.56576544140453	41.825388213464315	45.22183701163423	46.43247265077845	45.99269556783538	47.03038710825014	40.45904184738961	43.25562915545842	46.352295598461716	45.031862405765374	49.547063374915716	41.35699086526875	61.09049174432333	52.1569482609539	59.32953233182474	63.42603466251355	56.0049279741799	47.39507170435379	52.317474207336836	58.557010698810544	53.51577771644564	58.48042812496185	39.36816736927478	46.19629924582483	53.56136823125497	49.623778205779544	47.122019979101296	44.06833986187949	51.42545705474663	49.86516971176915	46.030573800495624	43.98235899538999	44.21328384882305	49.73614373763911	45.70676568609462	41.66182960236489	48.31781206488848	47.999687523786434	48.14980937850396	51.10801929987502	50.90424906178066	54.10004123008594
49.75125721565614	50.26409733268108	47.65907689581679	47.29642371319229	44.22049405799657	46.90638174921588	42.02242117060373	41.9477373388015	42.99957720311574	41.40716663554209	45.19418072223888	47.30688006587806	46.204188909893844	46.65629737321621	40.754025179975805	43.66701688041804	46.32985033928933	45.19624737473387	49.142844924457506	41.45365556663366	62.10387310055859	52.65069570741618	58.474238517528875	62.9132424571398	56.33452092523611	46.63315889833892	51.36056663042597	56.55170809624546	53.249025620968325	59.374203912768664	39.06184597811855	45.232963661565876	52.88797912607564	50.16977560798205	43.877553107429584	43.11883283817654	51.18407234967054	49.147640141774346	45.64325741166713	45.506173168788784	44.129297798319236	49.514839409321404	45.822100040472876	41.359927044042344	48.760944040318996	48.01830689387957	48.52964649458029	51.30959171083563	50.957301506037304	53.82462909140144
49.718002852723465	50.442873049947245	47.48975463399126	47.529790679750036	43.924892469417614	46.65461467736638	42.068773293447954	42.52748415749093	43.190129889726634	41.87041621105153	45.083742270546864	47.8104322237519	46.21298961330959	46.735572953049385	40.69970060976317	43.74330288845034	46.144938749200016	45.31363077667514	48.32034017417273	41.53926698544466	61.35227256888891	52.08000533334248	58.34421228431955	62.32302705624655	55.34005300734789	46.1348542160115	51.07853031003465	56.33756801272171	52.13251303684295	58.75325464016719	39.56111122396839	45.120251733504716	52.08678322425129	51.103985759214176	46.572716858728285	44.368143011804875	52.20791372988042	48.49400502479122	44.3847184884656	44.21130139718884	44.058922506182526	49.359901139863304	46.2059641285472	41.30439104059498	49.17782398703225	48.2734573198122	48.598581681035576	51.33855263457554	50.84625923569152	53.29870079457105
49.67124864882154	49.933809644632284	47.0225583710605	47.84511493050116	43.70639315316663	46.24147994646492	42.50169984642229	43.23717954990903	42.009763753648556	42.19979177784225	45.09550692551509	47.61963929458043	45.67723896295581	46.931068415932614	40.79705077781143	43.61203104535302	45.96456799957736	45.442396911816054	47.72363943083603	41.835328618851996	62.02030793438501	50.499304384443455	57.43396958554194	62.536148282818125	56.34061297851389	46.33229488813026	50.14304331824533	56.81515332435243	52.674835897611395	59.152079540172394	40.2434491283419	45.04680283263385	52.24677141988261	51.35464224865733	47.414468705052876	44.890198314816494	50.61434412592256	48.92210654418007	43.18804398348916	42.97373592842416	44.033018266944794	49.3893292611437	45.87210140025498	41.56994261081642	49.51535287253368	48.47112139424016	49.34520297954193	51.18371756335978	50.957580088151566	53.599559921412094
49.78354658121866	48.75069247353579	47.25157455885918	48.47978726732136	43.62716449398972	45.39744976693449	42.224177727160644	42.543755926557836	41.161454913378805	42.517237969937774	45.279208132465946	47.067479795964175	45.35283129668199	47.552727002356	41.24016454844064	43.40547342685077	45.73086545532297	45.74001410571452	47.38172274900467	42.37135422128265	62.24538488935374	50.90599487196249	56.61342847118541	60.977581163695376	56.52344869908984	45.90684749062063	50.768444287715965	55.428118579554734	53.43644475872219	57.8258626845157	39.077803351468276	43.63700831435239	50.642922557662246	49.37009159474701	46.759117654414126	44.3469315107583	49.993807605681916	49.1867603194878	43.4495442655872	42.560191861014786	44.64736866108433	49.659005252885976	45.62561076268693	41.47115721166771	49.81737720924427	48.56858296119789	49.226622557214135	50.80615838856113	50.88590528741716	53.73783936761082
49.71611458793779	48.466850687007934	47.2865615769918	48.28318340665361	43.14354202396638	44.986063084548626	42.141188027990005	41.76166864020158	41.558699028017934	42.29700175415705	45.54639422093704	46.32473825740571	44.80965368321579	47.99845535412119	41.28811675651861	43.518792948429535	45.88980166653752	45.23670724601852	47.08410559044498	42.83703706809513	62.45367129873083	51.914135225976885	57.21383334906808	58.99494597218917	56.20188718550313	45.5662592897927	52.35855127574461	55.33440022509727	53.76881760975731	57.14426320603832	38.37851014176095	41.793945324255034	50.74358109033283	49.30908789800463	44.714835713785	45.568529466310956	48.37275981620044	50.739983969006836	43.676080119159046	41.31962200976306	44.896199724538114	50.08751703365766	45.39302600955275	41.37761689380585	49.84367949483069	48.99160043111582	48.96472076736634	50.41925801493133	50.85575740772016	53.500989657835746
49.310484651568686	48.058388241703625	46.859586335498506	48.12194792734387	42.20859336883619	45.142186079057886	41.99020328172676	41.78842085422681	41.74146201404303	41.57191953795491	45.35909781546267	46.015643095106654	44.08041898913506	48.128947146132674	40.50995114398177	44.06951108878026	45.96089154078856	44.46343141187551	47.052413277249194	43.63979148219579	61.38608083891413	51.51595023615455	57.934801455244184	59.147297482758106	55.535055319518385	45.223385527028206	52.73931911443841	57.1093714136118	54.46119842106591	56.18926901833832	38.158710918241106	42.0547118500054	49.37570365878079	48.46760873254404	43.65920012894717	43.54658125145964	47.277636948498746	51.47265881314525	43.049909945179884	40.624620446194214	44.89258785838031	49.986853950025136	45.32042275953562	40.98388545288714	49.80185150951719	48.73722225119157	49.370227361121124	50.06983683074705	50.75209188532223	53.654748304185865
47.938718328072724	48.75456489638421	46.279253838569005	48.34733132694346	41.902165120134256	44.818912095155035	42.17471548116085	42.00491772473266	41.901073538965896	41.21722490907657	44.8870009280675	45.88125767177292	43.62664438531137	48.707591117702265	39.86096866301244	44.439445201252035	45.92182158843629	44.073519788572845	47.24938605517646	44.09746028691536	60.10146781395337	51.15011875000306	56.286561726932206	58.83684775893996	55.72645994560061	44.93560826622022	51.79979437865082	56.780534387318085	53.91173149649822	55.46894510129486	36.80237467533955	42.818529323043805	50.871945218770534	48.89288443980843	45.18352609031942	43.53716051642512	46.91298012364479	52.65660893203318	44.07066113652937	40.65766389048408	45.04212382110469	49.672139324311814	44.75527257023849	40.81766106565927	50.162693574679324	48.3360888839981	49.233073078284484	49.87700293912136	50.033376685050975	53.2267047673533
47.21042205077275	49.35725333136202	46.28035554727144	47.784611974174986	41.27581710587584	44.52431933830169	42.48848866147364	41.96701707982743	41.79811830340289	41.53463098291799	44.142108814822755	45.43266402305451	43.40341580310416	49.06912740239758	39.75735757688923	44.6403824111277	45.20996329943175	44.20557567135215	47.48316788499492	44.36322730937074	59.505903161928835	50.04062876076993	54.718555991385486	57.79113257312644	55.22265921168786	44.14569039487394	50.07757944833093	56.50486677859332	54.183704809760336	53.59537570085817	37.03047276394699	42.933837074720266	49.88242387374078	49.20765896908573	46.304890378926935	40.38558219323129	46.78147006976035	51.69876040310477	44.921162404946244	40.450014074059325	45.26062355657448	49.00944303380494	44.565622783518734	40.77917775322976	50.7028391969032	48.006426014592044	49.36356998393774	49.486692334289664	50.43243440893857	52.776661408453215
47.19326856983137	49.37954621830122	46.38087363203504	47.25003769835866	41.16741637909011	44.2662699613022	41.58457099180461	42.929744175330185	41.94046992337265	41.33356349389753	43.26544477283654	44.97580213779465	43.179431794379425	49.192085631250706	39.62235035835944	44.660044071011285	44.68538286577226	44.274240707345285	47.550277402046426	44.67708605082478	59.111402483185834	50.19227914859359	53.485020875810285	57.41362007384176	55.78629242014831	44.17328555509629	50.23847691695569	56.85741931870703	53.56425476092898	52.97300127943777	36.99833449696361	42.30042767372096	50.83650502108129	49.0585502036889	47.53363398698767	38.793781028334635	46.903968887663034	50.265706735133875	42.237759523909475	40.52691932456515	45.22051914084883	48.44827565454251	44.29531645572074	41.00228452173616	50.66887793980128	47.33906006472903	49.120606965040004	49.3388278436465	50.25684155286858	52.27069124810239
47.15267024275614	48.56230977791993	46.43424381343147	47.54922880107603	40.75941202122698	44.212493607501	41.093192485389636	43.92441990002495	41.80110572231228	41.7568968084047	42.627417953952474	44.628207732471964	43.45626930283765	49.410401173198984	39.54988832428248	44.59547020400137	44.26671840292019	44.0000075342494	47.253196967449604	44.834953220739216	59.67075813958683	49.827258701238776	51.31368522724359	57.00601716432071	55.49065378151421	42.19594898896269	49.196931627188334	57.490102758039086	53.187866779444136	52.55188622586141	36.9956607005524	43.643142546123016	50.61575573194528	48.62037028318549	48.88487013275016	37.144745648379946	46.17419248187809	50.178729957050805	42.65197119861095	40.7427536991694	44.777008760911954	48.586602299651496	43.89916148150898	40.93096543430858	50.53476897578778	46.707004927400384	48.53422634731514	49.76353894354157	50.301340651984255	52.2547881977874
48.00168440537215	48.913003134712476	45.99144235714295	47.1177254683826	40.35825808924039	44.122528889595166	40.597722074145985	44.61229855102976	42.76545403961538	41.54326706689917	41.99257851144281	44.76587484270769	43.4922737037359	49.62840975625095	39.71108586522566	44.66266442154066	44.07237145395131	43.277491590823395	47.52401269491628	45.22441497671212	57.34277554762425	50.68351980658734	49.69507676271923	56.28312423794788	55.2977066546114	41.97449055912481	47.90004811210374	57.16293262795934	53.16545686042427	52.974139767054155	38.640464347959075	43.42428243452427	50.94641765828426	50.06360564045591	47.86315740251716	37.13357108364309	45.60986615397499	50.24922687424051	41.252363362413575	39.335048066178615	44.543920761325	49.22529196099405	43.624605249491594	40.83074623087592	50.40202190544869	46.377896349207795	48.378514421568724	50.05576932038204	50.12309568721365	51.868125074850525
48.589864983738906	49.36565110703352	45.921579153985455	47.488144514766276	40.35412826801364	44.72005428300616	40.68985171464475	44.09310710079863	42.957395361103984	41.832350966007056	41.26388033237557	45.083306888126224	43.10116021518501	49.337125018079234	39.981165952443945	44.45898250767853	44.367109104657935	42.85517229105075	47.64457963851828	45.12763110703385	56.34888663192117	49.6410337618198	49.14520871772667	55.59104988626872	53.89751637915565	42.531246687515136	45.94256095431739	56.20778676412901	53.00637751614567	53.12145547666353	39.39115644057411	42.82457963153833	50.83463807110847	49.426212889343	47.193541931612614	35.824887975365606	45.959888079729765	48.965609591369905	42.2739881147236	38.954792024312574	44.620382886895456	49.8169439806635	44.04205318132012	41.05661648400416	50.5894558819863	46.728121526185795	47.997800257303176	50.001784253608314	50.01526163149763	52.08563474865497
48.21017023793325	49.399321033624595	45.79251291897412	47.92592196718671	39.70122248203533	44.34079641120532	41.087286137028805	44.166904354455774	42.384590756039486	41.779950387318074	40.55670150796115	45.27933306613279	42.782943181387736	49.62545469686432	40.066229797228104	44.366493556141315	44.23804562411171	42.555229717586506	47.625908581526005	44.76234528957411	56.28984565976069	49.69393693607365	48.13739210674483	56.61435796761459	54.77703867230441	41.88560014999871	46.97810586661598	56.148060926111846	53.34035708065653	52.96202214632805	39.2050623024146	42.686758589443656	50.43997587463215	50.2526853843952	48.640217255866226	37.44616687787704	45.733733236969655	48.11669447790207	41.88629372115621	35.3307214823654	44.79118749762347	48.9411105974596	44.925547963218065	41.558755897249554	50.16080885526233	46.79222996488934	47.9174371975395	50.174594392979095	49.70850782672859	51.981447693235324
47.9061352251293	48.872122274684564	45.178843167380656	48.723903583854025	40.07051508398483	45.07564077336231	41.638663481752864	44.024161030289115	41.67894970968692	40.893028881444515	39.907373564277634	45.80415363640392	42.93705777709473	49.69472050355494	39.95560019486264	44.69917518707072	43.87444436965438	42.20456670318178	47.70166116969713	44.37845260393185	55.6607247438408	48.3495218063771	48.913266357577385	55.59754568315319	55.418683779554165	42.53451170111292	46.8092684246791	56.712441902507024	52.472892584258524	51.44536043372003	39.28124956527273	44.49227395016397	50.896811644410846	48.82043801926192	48.70116682458845	38.87637698552448	45.15279700334955	47.79049040383502	44.54040346156462	36.636956139145695	44.84428467865758	48.64187701152828	45.698254301227635	41.58603387443756	49.535975866672025	46.91631549666001	47.89679575643324	51.049097952969205	50.116160247735685	52.05740718862437
48.41767461090221	48.710249652627816	45.66939843624512	49.410396689955355	40.598776022140065	45.78083911775214	41.542633014887215	44.15727006520406	41.717200651565605	40.25998972875439	39.49712283484925	46.200696327205634	43.59837156537407	49.42955050880641	39.873588377685756	44.78303266423721	43.81563510369223	42.060328342952545	47.33413398850189	44.06986556626059	54.91913143686426	48.53226028637677	48.90010510551743	55.784430797504726	57.01023478146243	42.57620261009308	48.56220156952198	55.09029633356145	52.07560531969111	51.52753657925586	40.352011991499054	45.72817963438924	50.77038310092165	46.99834618065989	48.71518663836007	40.000773993036596	45.540922657552215	46.70117013016209	45.31967046874249	37.64425255214591	44.745974543893134	48.6761476678487	46.03985135668099	41.95670213371751	49.02631136171073	46.32224038861831	47.93133432651962	51.70939488727097	50.22250958561764	52.04619329101214
48.44736081127849	48.61607502179766	45.74651215377332	50.02586105148974	41.244443455384165	46.12498335231386	41.1793337934208	44.082321516825004	41.91154634387913	40.761684580285916	39.60951290570036	46.425541491240914	44.11202149193513	48.6695481177719	40.01233627553812	44.79657584603781	43.79713412154567	41.85645248286146	46.465736413504466	43.655306197684524	54.33253114318381	48.428000334364654	49.29517979002371	58.45131655415206	57.94558512392962	44.35869823050971	50.388930166017566	53.974519317379716	52.08538089815378	52.123173701219336	41.250886592818425	45.822628373083454	51.398271456611724	48.37256422188774	47.346109478461834	39.295814139688396	47.416286088620836	46.648432304947924	44.65070376092956	38.516183457925955	45.07589463894758	48.47103867474208	46.543602645016804	42.25188094509363	49.295667727781826	45.71571926909929	47.92922286731783	51.96730397098983	50.283486320600275	52.34650964586827
48.58221708159557	48.803489007634205	46.09017225724657	50.30518385127407	42.78547131595579	46.53908409114622	41.610020171320805	44.1416569963758	42.25649506018376	41.84053449012775	39.7181036967301	46.558539539026796	44.49189328733327	48.39692715650255	39.89590299958618	45.171403624610434	43.98016589608198	41.6066765396134	46.090497877767376	43.425188084648966	54.70413478112042	47.353915448456156	50.253488265363224	59.599563210574495	57.909290320302226	44.24847813250648	50.132546756939966	54.30140237188225	53.414176382477166	53.28819872522367	43.21619973727448	46.3283435896198	50.753836151186206	49.330446156078786	48.522886454791234	38.059133845130646	47.393797559913715	46.5537850794536	44.4622460001869	38.59437152916236	45.27265171097644	48.1699291905497	47.09597476383841	42.509635026429805	49.11254049442723	45.56874678553592	48.18163072730184	52.603174652147906	50.54561202245527	53.16847091672987
48.36961998480804	48.63276496777871	46.38824834938828	50.45503554861335	42.78750238794677	46.5417176095964	41.91341760895634	43.97545944744427	42.13373805013212	42.19947334798891	39.86101261492545	46.560206273030985	44.731290646379165	48.03394499676353	39.86108525809459	45.3056069272267	44.12833820836086	41.5548817678829	45.86754807769531	43.41593491793543	54.18289104453852	46.28481901218009	52.435414311669945	61.14253003111246	59.96641077421628	44.616107278095626	51.177480990421785	53.33477602984881	55.11535086833251	53.741953551249246	43.17797885981727	48.42258779113854	49.55794649771302	49.17211730424733	49.58396124631883	36.71901738089726	45.97606699547309	46.15038886200953	44.34860836120387	38.62516665129359	45.742561404462634	48.19372977223327	47.94445849099963	42.50057709436656	49.15521791576001	45.72834487236641	47.72719103811226	52.970501769736956	50.85941058198556	53.989030537455434
48.009093780900045	48.748197191474944	47.00850334449424	50.489894271526275	43.198989552725564	47.0798249346608	42.0727737268997	44.37970104808299	42.64013377235618	42.62620963345131	40.10870888468902	46.86723337034278	44.974066489613215	47.4317123489468	40.1268936577297	45.47494627540351	43.696065427236306	42.14515071043954	45.71090132399904	43.58620086967296	54.510357177954184	47.07274705991504	54.20411894268915	63.15895046129205	61.20360604512836	43.75530596260571	52.12098689254623	54.163104969919544	55.953961437112866	54.17188878307519	43.70372622055065	49.52138647624182	49.94934744373673	50.99066807082159	50.22171847048621	37.004766349450485	46.46445970975554	45.82747653116561	44.44943346433587	39.81554063153525	46.053142812614595	47.86173316939506	48.69497964828156	42.037715445756355	49.32139126619566	46.10190160967049	47.979659039345016	53.39198281641827	51.270962205106315	54.37542138201551
47.72599564060108	48.71959779700896	47.40402195711947	50.28749240027588	43.52903873528613	47.33221351278666	42.10926072528423	44.294435249849904	42.224798447458866	42.92765733137472	40.431501221432725	47.08559967157548	45.255710123778215	47.138575778105576	40.52569384558711	45.62619011261278	43.11967913523396	42.9159340834591	45.90337383815684	44.290466493851966	53.29817088032671	48.28561056651843	56.54665249511538	63.66260394262724	60.563541938586454	42.55505733204262	52.11172427354846	53.837606663712364	56.152260066862745	56.11758721636075	45.88155801661092	48.862080461418216	48.344085792308135	51.3722027242762	50.50514082638199	36.732931215101345	47.65790729203089	46.575353588842624	43.93061260829936	38.42101639967649	46.22318669610402	47.37046398615222	49.04849159397913	41.91341190461066	49.08986800390776	46.2203275045887	48.14563309375658	53.03470656489259	51.22422155164421	54.5571321119617
47.37228131130903	48.95172079530825	47.29995858614959	49.89416392599998	43.596999052021516	47.33426504647005	42.292113854126704	44.414777848611386	42.03604129624451	43.28887766213342	40.46725160974594	47.29827519878904	45.715338041479974	46.815489404342536	40.882209972974834	45.70169498028121	42.59534087447972	43.1049188885236	46.05863485366592	45.02565924157609	54.62490577744902	49.35255809741414	57.323208517826686	62.84053414393739	60.862716821997886	43.649358328537545	54.12101089747944	54.19932414849411	55.967896297255	57.64593259685808	45.322223146232936	48.832331874953375	49.44314579314922	51.800409927715165	49.98717259193868	37.40360783991258	46.9241799721272	48.21652088846605	44.04620181670215	39.445780832591225	46.225997380883165	47.18725320186486	49.51313068227716	42.35166086066014	49.48049119617076	46.144187802745556	48.0644346174303	52.60967191073878	51.34519605370407	54.28472982901206
46.78970780232561	49.331960473772114	46.83245765277304	50.249776855616894	43.84441604282728	47.85291348612603	42.75385920765964	45.38161099245503	41.321897507943426	43.48084189618084	40.3759444644907	47.84216139066424	45.8016585490639	46.44780404205573	41.27529768503035	45.478453596769306	42.42703008817804	43.69869921847842	46.133707667007336	45.188926411386305	54.864493379369485	51.00189152756197	60.42934627363122	61.96263865936274	61.09238636700362	43.481510123687755	52.39709022257281	55.123323724916155	56.67208599559967	57.029052159955384	45.31933541160753	49.06331712086679	48.371768688423195	53.249926442212036	48.590942884267875	38.65114610825703	47.43528332649673	48.705807444415775	43.569047023549956	38.94194659621039	46.31141171842246	47.12513970817666	49.91305629758897	42.53909168294403	50.09408511397337	46.15772477184911	47.44472828303854	52.72185480740117	51.68382904849628	54.28939944116554
47.08342856086763	49.13990777651199	45.82116443628689	50.14114273366624	43.36100817394846	48.132940823752534	42.51284075357741	45.74814080336544	40.81241984042745	42.84259709788021	40.461821336335284	48.14823608356066	45.64900082293167	46.211569561129274	41.953795304074255	45.02138712062024	42.654854125132765	44.100168927618945	46.47976726274892	45.35423750413296	55.24473357421166	52.691428220955714	60.23921828973082	60.56289132102642	59.11787908058902	42.74233340400856	52.85043347914208	54.22089816273571	57.86719005747006	58.25395557200898	45.87169251588519	47.87465798133046	47.04004001884056	54.27391419055685	47.11472828640631	39.44328604323542	48.97070800364982	46.75530750024534	43.619191926471366	39.82405560501244	45.968792558138524	47.108403182310326	50.09566437996606	43.17500223144512	50.51021279432454	46.05536465864915	47.34056039637791	52.77784067193096	51.93180205915767	53.93707780415038
47.601728899160214	48.66556649221888	45.491667367517735	49.12077657311689	43.251513692444625	48.25968448284313	42.582801965004975	45.84809395891909	40.646285863171634	42.215945917257805	40.425828750755	47.92916217768246	45.85980176553596	46.12770450993369	42.33855353761191	44.83462844332518	42.61982652001234	44.060455866287555	46.66982739217711	45.59114592599473	55.66876682239355	53.02689469296656	61.50619158423089	61.5064242166867	59.0727810340386	43.9433952314414	52.90697903627061	54.315061716718816	58.11617186854487	58.584758987499754	45.42176469123606	48.42471141162684	45.85965386620659	54.11563648958029	46.797489137132956	40.062416329928205	50.30387671698292	46.69706102495699	44.96217226164879	38.908273536983614	45.888118678592186	47.24927602502247	50.02429807195907	43.252020490942044	50.99773889090655	46.265518537817805	47.17052103138597	53.04625761040878	52.03042624470813	53.107845804651085
47.667769310002136	48.09900786440281	45.39763778391121	49.271842898396415	43.210744760812744	48.391963090863314	42.03697355444482	45.86256306946336	41.34517720854633	42.36094889483007	40.21184989461369	47.8904101429955	46.37390671017282	45.67375829398885	42.440183303758964	45.42776722553181	42.73510824401485	44.067206739205965	46.934262470992984	45.49057496580419	57.47695272366731	54.148375170798396	61.455629316648725	59.598723552766906	57.21639616677691	43.9957757906369	53.647327666797366	53.98445067404396	56.5473279423465	58.56010374293233	43.50187696849174	48.18390283473759	46.057138522468414	54.582600995481336	45.868720319821456	39.702870033329994	50.42177426197233	46.095784499384614	44.42597187388803	38.66166261670201	46.03336058928994	46.7357290772314	49.86545776792775	43.32299840831466	50.44818209771644	46.27365709736439	46.79595295704651	52.82962642918784	52.312742982804046	52.8541672063788
47.20666920019329	47.71419787016524	44.954583313533206	49.15955243171714	43.68052048085214	48.87048702460307	41.93140188117633	46.44005432471126	40.48087351947279	42.37416905833138	40.216526545050954	47.77459820650832	46.96023033010313	45.41642516088794	43.00756559505687	45.90196678300421	43.41934737453776	43.74275278851517	46.77070944704052	45.77099930889725	57.91663458377783	53.9172459806856	60.079892324166664	57.57167639092421	57.74233142670043	44.15637969702615	52.70577077815764	54.1884985481727	56.84723991685234	58.542030062120205	42.839589357762314	47.234183284869026	45.6698427013239	53.69037755742447	45.12102190007788	39.42122348266216	49.96957498798884	48.060794148476724	44.10102890776079	38.34684858859851	46.223498436184165	46.74495642130185	49.29165005244411	43.673899192886616	49.53244999191092	45.95909769183804	46.609039375147354	52.662249665480964	52.27137471735469	51.99566012311263
47.276805658282065	47.27067658842703	45.56939281956528	49.41285908243088	42.78347844932387	49.02470298829599	42.83545634729894	46.46026227492573	39.7073357475666	42.291834899815015	39.92719812605787	47.64344357930078	47.02463070816852	45.769575080296384	43.397293369510805	45.85027774999917	43.965363648164995	43.641156286231066	46.50656527792525	46.34395944571336	58.020178078393094	53.82886599586704	61.98914123553034	57.107984712080864	56.94452806158794	44.13638184395179	53.3330021373745	53.12351263606513	54.87343763597254	58.53756917095266	40.0687230880743	47.750166824601024	45.42797257680694	53.895398137021296	43.506069842168706	40.51348366398888	51.67629636853745	47.540438773101805	43.53390363239566	38.06206628659439	47.01345797474057	47.20594289023054	48.63885314514257	44.05428896370173	49.54960528245783	45.495003369529854	46.444648613579105	52.48324551716457	52.36220994995481	51.193468710844655
47.4390024765976	47.265488959264495	45.44642514236466	49.27867590356291	42.89785187976779	49.526445907654896	42.5773442654483	45.56182965075526	39.66883629303594	41.81752776688361	39.29706753861024	47.41616296636762	46.65874703405753	46.239742528536695	43.84952975676258	45.9995656127609	44.337037080253744	43.49925935612789	46.433420677557564	46.60495927271387	58.490067579853914	53.508067436239024	63.04659871072649	57.3629725089443	56.49275337227068	44.315388967321105	55.45027032823831	53.717850275257774	55.850841460928606	56.21197010842784	39.190424729667235	47.495377438686155	45.16727652303437	53.74835827214097	42.40298808769624	39.76168985550355	51.869230421099395	49.09231194673188	44.21151174124992	38.657758625211734	47.93787259972984	47.54282768606689	47.75799672868855	44.342906520255376	49.21809399058337	45.507713412634935	45.89457938333335	52.78298462532121	52.01494557675705	50.653953118722846
46.53970435864738	47.24398341927627	45.9030145561266	48.88292539443714	42.333345751567194	49.350284547077116	42.068274449966324	45.57890373888249	39.56466111820993	41.4131554581263	39.038556044216136	47.23886779788448	46.11642371907376	46.42242571226772	44.21809857047632	46.215389077724424	44.55496658041447	43.196177847164016	46.31904969504889	46.46589422392479	57.56897001099765	53.36598160120117	62.672624435296775	57.35566807282696	57.506474108757956	45.74370377315381	54.52299592769753	53.60396363183069	54.41866347791594	56.01153586578455	38.359960488580455	47.50307983965607	43.95650659628871	51.45605685109385	42.69610604512444	38.19697561943513	53.53670761859104	49.70824112284945	44.20113421048133	40.50596775869838	47.9987350508103	47.7267454135517	47.53474048362282	44.23428182437141	49.22797477523617	45.65720909865549	45.8743838924331	52.281892050804295	51.362589453397874	50.80961609809736
45.90902158154504	47.03990082543524	46.88253228958259	48.65219487308663	41.89599409132632	49.32471316839418	42.66587161926039	45.36161573886142	40.30205202085578	41.287232529645586	38.984674995613055	47.10252810940261	45.47568961547782	46.309131352918534	44.360320611321164	46.34801364105977	44.57737820736397	43.00852828801493	45.873221088215075	46.31838483231292	58.84648029928517	51.652201963657006	63.10783205098442	58.26892619935487	56.96342216501049	45.786631051069186	56.97732032463747	52.808051362886005	54.211593702680425	54.913639764618175	37.882507724767514	47.44443279413041	44.023917515833595	50.070759358205265	39.852624403020656	37.191795923963696	51.191546476833814	49.57843115877607	46.07561880183138	40.71765183128624	48.34327005161763	47.86261991415933	47.3676783802631	43.977334086595626	49.0895387956851	45.31491457706778	46.26449108884682	52.32678731807479	50.89228222760006	50.34393740177032
45.625596850972315	46.7871408055959	46.75227474372661	48.320371999659464	41.903369242050815	48.8018139170825	43.10440514106511	45.12585400572061	40.61703003352048	41.43316690858074	38.80899323649108	46.65221886252693	45.27268638019193	46.46882127540709	44.616866945011125	46.18093601975336	44.39677592149204	42.70398332803856	45.72658187564627	46.223410126563266	57.59421229941301	50.23853942376127	61.78038960734617	58.080721983149964	55.959008708279484	46.08487344407507	56.99336216142372	51.122608102003035	54.03835735553131	54.113442582396004	37.02096612255039	46.28540680281324	43.0002228633085	49.12236860792932	40.06730619636577	36.269351637765176	51.63296639650706	50.30906083857922	46.34020278117312	41.9246498147534	48.95771239051326	48.45306333973481	46.787402796781535	43.99298088572141	49.44323888740552	45.18007166850849	46.693926098638194	52.32521857966918	50.949740991115135	49.782858667337436
45.62985218969786	47.25954342515768	46.01784620601321	48.862227802307544	42.05795222873885	49.246196643456955	42.9474988879031	45.13231663927557	41.36105133754131	41.79145408660406	38.62903208055555	46.333288408938984	44.729378127721226	46.784882849523065	44.45894107862859	45.74383651742932	44.35012925891011	41.56815852321685	45.605867123805254	46.20076224356908	57.189349698933846	47.069468731404406	58.66387328762644	59.52012945630295	53.93671281666472	47.04136939034983	56.79844962679116	51.937651909116546	54.40306392738724	52.26196092735784	36.567417665403084	46.56962369765349	42.93895499121823	48.60492678294207	41.905693691922934	35.198972675162274	50.89885444947599	49.62019927208303	46.68035964433665	42.63364328644175	49.273031560861035	48.51757991690341	46.424020480071945	43.974022548397016	49.39781786711883	44.804648084258545	46.594355655997624	52.417666992973494	50.86580267325602	49.10856996700495
46.25130976133511	47.81743830605653	46.09122840393824	48.680842047575446	41.00313254139008	48.89228993612461	42.33663289978582	44.977965343915194	40.584931463791825	42.04307876467406	38.014442486727404	45.78887542250009	44.13817468795148	46.070600313760664	44.129487842898214	44.91534385443085	44.18710497202745	40.61987074911382	45.57605688790946	46.45157882039084	57.88654568312495	46.153392145283995	58.07185328475081	60.713462979202234	54.96212355676626	47.34275094865715	56.66804694394777	52.41569479303595	53.16363190442964	52.484412922047106	36.43350023408111	44.826454048259585	43.10506753973714	48.24131599146227	41.54114227174768	34.13122150390145	50.412039773475534	50.289088542438	44.937104794261906	41.913549628432115	49.18005860927427	48.36821169805433	45.95990729751402	43.6863151563285	49.384290572135264	44.48153156484438	46.299340139595856	52.28894409377349	50.16706463296046	48.22974656243157
46.621442533589004	47.85866921449042	45.840707469975705	48.514944192729075	40.73335960985051	48.544969888530055	41.64812063037031	44.870972790622865	41.29526529906383	42.66279124899782	37.025651568419384	45.232723207247396	43.49075377977251	45.397157230132166	43.85148822805507	44.1468566417809	44.479624902490144	40.417581698714706	45.430632816042234	46.46439134361451	56.83491668622963	46.204105268199555	54.516396209658126	60.79931955558601	54.88377958821045	47.452968410757094	56.440809669876685	53.19646199406347	52.19959074314072	50.12467234314005	35.65353279969025	45.219619840820435	43.234488615279155	47.79229583537262	41.902116637567296	32.76138755977603	50.95391990912419	50.71776116504983	44.94048312579113	41.76191780895787	48.78554940844638	48.39505187946337	45.054748468050356	43.88487839141288	49.06893808301906	44.499854930684734	46.74067075591586	51.84890315016111	50.06417478184728	47.749676897045205
47.04347081021346	48.5933837305036	45.27371345674419	49.4017902168243	40.301199387970605	48.68536904402417	40.63526055331798	45.68754041915008	42.06901091701177	42.658972562661226	36.405541389205766	45.26261452908064	42.91457863906655	45.19741088706886	43.75984101203915	43.40776426056328	44.36322453671906	40.342766827762105	44.93374674008875	46.2452572451015	57.054734469493745	46.09484106535052	52.97771498266179	60.471143544691756	55.12725009615813	47.44657269143684	56.50411163992066	51.71801696802305	52.205982235073876	48.62440533294663	37.375329137317195	43.81675542402929	42.540681076347916	47.80216246306891	42.01256195366536	33.65219384965526	48.622276098517176	51.169515739416404	43.2608125274659	41.026375886046424	47.95083742768754	48.5868693562379	44.835495559291104	43.97091489457516	48.297067104533916	44.79321232421969	47.20452823586294	51.87803276501939	50.01001087303121	47.839938136021956
47.410182495792924	49.25036889413542	45.12068485650078	49.455528860414056	40.07185575537877	48.940494797271484	40.16989501618687	45.62636945815471	42.37722779357109	42.69774223641091	36.18610149237548	44.852489702749814	42.55419310245959	44.75600852309002	43.72767629571266	42.98084911559845	44.21260382790942	39.90480551558843	44.22182015700525	46.125568646690574	55.91504887567924	45.275671202540394	52.12685615228396	59.76790673660291	54.101925058336555	47.02226016733823	55.69858181531617	51.55600818875552	53.33748190795119	48.83081615094554	39.45604311837191	43.47095623767623	42.7965238912728	47.52689575573059	41.69679148732658	34.70286400026407	47.00534147540489	51.42406124118781	43.955938096069055	41.49031202309002	47.06263366013512	48.08534128651967	44.85900326977633	43.401901696395434	47.861112940882485	45.10413929722633	47.49251826109513	52.350797554044355	49.404048127416836	47.99285214249653
47.241623454641186	49.2825815786886	45.210581771216624	49.49057353800814	40.39095441029345	48.753441528088636	40.29088718153361	45.519373175997686	42.33934785759061	42.27385558792022	36.2195912104686	44.15500880335954	42.232897383453974	43.925954590443155	43.50036413246869	42.68783107077977	44.506152268290116	39.42747951149336	43.733762443123915	46.28473313815192	55.46485242322202	45.565557623084274	51.39180113435137	59.5413358193613	56.05638984239282	47.9844000470121	56.603991851913506	51.83626725310833	53.81324226507215	47.762221283750925	39.70569938740362	42.67040374847969	43.481217664601914	47.038225512716984	41.07291131519543	35.43148466401969	46.45868471586499	51.38549357992978	45.479038357801265	42.41115758603929	46.78878104085804	47.44190658297549	45.24660071746148	43.073573397352554	47.89373671708051	45.86082186241828	48.529394837242194	52.27291200122266	49.24721435393172	47.936924922645986
46.42578315444008	49.07333506593125	46.49708327104526	48.93986050278203	40.1604856743804	50.00711969550869	40.29573447028797	45.32324561271717	41.9984185629434	42.458619272834795	36.55193016161447	43.41679948255825	42.57939719420491	43.49586347315524	42.87611121482852	42.08578172707085	44.68381740401122	39.38132744734731	43.62384843645383	46.23046961776586	54.24060052118914	46.383470669880566	52.24528612773614	58.663641104481485	56.79155745297232	49.84736014063932	56.5652120698094	50.74431741346798	53.71624309262889	47.310247753187475	40.515436689428704	44.32375023809774	43.86456344711277	45.91240026709203	40.17643384584421	36.799428457294226	44.79824762332853	52.707978780096035	46.445892248302954	42.21955819308829	46.089602463549454	46.69999219952001	45.94697548970931	42.85051013682958	48.3831040527203	46.80928534859626	49.40377375274036	52.21528660242493	49.37339082069477	48.296292257172155
46.0318034345481	48.224765121063975	46.6800231305752	48.838152247884786	40.56055516190466	49.862920848850486	41.67609969052731	46.04294308050147	41.33011778347532	43.02748826290592	36.932002580193625	42.745099950199865	43.206441488172295	43.37229173130888	42.25248216679286	41.60640340632775	44.71001277714548	39.90641790462512	43.52302372577899	46.38981703895078	54.36483627520547	46.181585820041434	52.52844252257256	58.40318688839236	57.577033496217936	50.19408025147129	56.917467634958996	49.651831202866376	56.261103238957894	48.910388859580394	40.15828490599463	44.145668518903335	45.55093677540071	45.2313790926415	41.326670760409115	37.413353775812745	43.68011697122571	51.72312171143692	47.94798371502229	42.887200563630174	45.85577681683083	46.412995501928314	46.74938992933067	42.93524202720351	48.19102906690278	46.603475702821015	49.76946644251669	52.51408066364595	49.428200341281965	48.75288246614253
46.239019054349484	48.2073952075403	46.02281596138533	49.3320711854909	41.13949738183893	50.50657605439427	42.48906737176478	45.848126546038664	41.20073612113045	43.78663421666319	37.388955352278096	42.311259958941484	43.53507183486548	43.37055429316576	41.74871924860207	41.78373584820822	44.64109219159174	40.12145022497042	43.24847517077644	46.5009774806422	54.494474957709805	45.716495612804735	54.00934552152082	60.69917879334989	58.878468019087585	51.97001193809576	56.9256742520852	49.75103160633706	55.37469509563951	50.34626361971384	42.00763725937399	44.354699959677404	46.05186655707101	45.896387471215775	41.678575437076766	37.30772986379676	43.92324665252022	51.96879126695876	47.38761542508401	43.69491798708581	46.65341744152506	46.78948783191768	47.45466458389008	42.77695267984316	47.59523575149941	46.18418210440889	49.94913454378974	52.179255851022596	49.604495723417855	49.010744426240784
46.29984353348192	48.682261470023846	46.835784071840685	48.87348550007569	41.6111649446621	50.73723320081621	42.71400284810341	45.315387061680596	40.893271113975445	43.50153688595526	38.02790112369264	42.06820358795325	43.94542266884548	43.37052607561891	41.728129439376126	42.042473972511004	44.26548112747638	39.55999404856024	43.25789878553358	46.679477744634006	55.3319211707054	47.10219795905192	53.397468133236345	61.51121592325254	59.40715659034492	52.03577886661766	56.985430258354945	48.92844218935625	55.4360345587098	50.25270519253338	41.98311953244355	45.18539360760303	44.76588506609398	46.70920928316454	41.927178192704034	38.814782179859115	43.424570933963615	50.38827195904275	47.17073153876115	44.17781975163186	47.15313251821242	46.50871330588655	47.82360195942267	42.363826427666964	47.410009466555785	45.854764712917	49.745423285924986	52.766057083377035	49.80058109122023	49.44290990046423
46.68343752345114	48.85008496097034	47.274726078410865	48.45889404629126	41.404658990941954	50.18486980540501	42.90248217087906	44.55470100313767	40.42342567492527	44.19891851405743	39.20451455866565	41.97058155937887	44.26529346019439	43.15608677178075	41.54405032460766	42.2493964349952	44.27989789425825	39.04552263484291	43.30815253679672	46.920413270606616	53.97721490745332	48.69910854169389	54.87271958679808	61.0740383198973	58.57825657810387	53.192198740051744	56.75812338927302	50.09915416291247	56.16094256373453	52.48424813849913	43.454232958979134	45.52290715215267	43.555821479035245	48.041536027362596	42.060123282155544	38.3923009120868	42.57953416317774	51.58700271433592	47.80548575239572	44.167177881352686	47.676742142156726	46.56284865493666	48.23275353891743	42.60384493553536	47.21108787266176	46.11627641909307	49.350782987932845	53.31535929268045	49.77523620673263	49.67809866413485
47.04995774047084	48.88658961021257	48.27263043675796	48.90340525248764	41.98841217848622	49.86244255839936	43.23002925605477	44.47209142452868	40.6747327593935	44.5045066757791	40.257250915050676	42.175197955025524	44.50486802444375	43.160678311886194	41.65912783295487	42.56710650989364	44.554828910707286	38.681614382742005	43.220181314222934	47.13446936054304	53.57717742030748	49.628928397733034	55.09989656677297	61.56492268283047	58.751195260982826	55.106248736789674	56.19680456517019	50.41879499249081	56.054861762474545	55.01171842259195	42.94240634118307	45.584834795272094	43.323397114098206	49.07157295270567	42.96443262963679	38.366111440786085	42.307235833440544	51.56770603841074	46.989693348722284	44.97620966094922	48.10236868695345	45.79334179269057	48.40278060194468	42.79708880674981	47.10308932699588	46.37411004834763	49.175337706970204	53.27113111129405	50.14855969228634	49.5245203912386
47.039841676011804	49.199411124648314	48.18664742193879	49.12202402991264	43.59873727513218	49.62255903397976	43.85383843120943	45.133505666804304	41.316709344841435	45.45822962227639	41.11436039944981	42.42700465595925	44.69780738216775	43.147463938298266	42.09511405672937	42.64345293649071	44.33630446304997	38.73447997413628	42.97542402389176	47.44672059754103	53.46180631893577	50.34028524598635	55.205143828317745	60.91616483494985	59.12072304660003	55.18674604573047	55.02280499188187	50.542909422482126	55.33858883480464	55.21363115766694	41.85636504695117	44.49881636455337	42.204132327578606	47.88671633135126	43.10450316991173	40.52509637641673	44.31142260014962	50.72486551147829	48.31260835746359	47.18009205341289	48.54628904138325	45.468080913978845	48.59965157616611	43.154963373066046	46.901822741681016	45.57164533501181	49.60639500748599	52.4945367363018	50.85260480563084	49.27629438423433
46.515677345059785	48.949243379726234	48.1416623601664	49.613143136363696	45.30652769956383	49.822270048012946	43.698873479597864	45.40463344919374	41.34189656235284	45.68747548665066	41.800610641223884	42.94048206889744	45.14909134940705	43.284176479484145	42.268308677498936	42.92598302138049	43.479829162724826	39.275759355968574	42.97067437970885	47.84595221821733	54.00173737687866	51.26314980558773	55.74883898250016	60.568522541911655	59.419404738379534	56.047376831978696	55.351384165920805	51.25624680830936	54.514798644506214	56.87931260624697	41.71572271991768	44.79999504027287	40.63461120803864	49.52650192109705	42.898292132750534	42.894714364618345	43.52716061267235	51.4571212634669	49.74016654559042	47.889202084057416	48.69554985985661	45.355765750047645	48.879265199994606	43.31399913118911	47.33776939142722	44.49963308460343	49.50907050943578	51.947751667990964	51.49609464683015	48.5347307647525
47.10926100438716	49.764262506738994	48.35160447188173	49.59807112042133	44.83702212075228	50.114932094372335	43.47920274624822	45.06131434507998	42.29086660171079	45.435632861347685	42.19649928940902	43.235873527529364	45.576817022758796	43.42120003404054	42.778867762890165	42.85167425125285	43.04925337770851	40.25115893333479	43.148888013182926	48.72493247208143	55.10589740203721	52.76414151675133	56.6183455017897	60.40033328840059	58.438149245440044	56.09927749630166	55.25663142499706	52.29729411373491	54.163311109718144	59.453502810880636	40.839490727310206	46.39848245723816	40.047006375804976	49.212154311008184	41.79766060187734	43.88995576095459	45.65839126999312	49.93613573016447	51.42011214610855	46.226089747855276	48.34377226423556	45.20242460940405	49.46449121311547	43.23316253106223	47.65049470163668	44.55145400155613	49.247392199673534	52.222005339752876	51.205252558321476	48.02011117538033
48.18515818702494	49.2931143917167	47.98181857629277	50.00935087257152	45.02064502318438	50.200419119442714	42.843441310133926	45.160750655035464	42.03729588915287	46.026635663968484	42.435467759793355	43.46375702052504	45.766549351099854	43.480629405933605	43.533557643179385	42.23905051961533	43.131810544398725	40.992615309045576	43.56991970850084	49.61991446674984	56.191755654362765	54.39171461999701	59.677058266173894	59.372815067946654	57.46400005366539	54.79951184358031	54.05599155371845	52.259618371405544	53.324677640502394	60.426749467695814	40.90361568724949	44.973143230480225	40.570953748453384	50.581328168054526	40.139583096840916	44.474767927478744	45.48023684722136	48.52823187663513	50.728915764581835	45.46192618748006	48.14883966983903	44.99231334860138	49.90627444945342	43.03685516862484	48.037257464119364	44.99947809074954	48.705776032530174	52.200415065002254	50.99632321279125	48.19465833636926
48.29785429312179	49.402897904033004	48.34698741903019	49.40570547612248	45.478696914702645	49.7846470591827	43.242642296737344	45.75880956389227	42.39887515531209	46.530518361984775	42.401079694538076	43.857762876006916	46.29323420361291	43.819193057368615	44.520931298108735	42.41068019524217	42.9400550222718	41.31468788181557	43.56428035403341	50.23285334054839	56.045942271739364	55.020224962143395	62.247028801829046	58.80153060282565	56.77111331077105	55.01663799494034	52.929236468655084	53.90274086214343	52.69121732296364	61.49861632004457	41.52227108962956	46.16132659871044	40.88154403394284	52.21286267758677	37.72226176497229	44.647009072988865	46.65152913211301	48.34578679972086	50.25520097668007	44.30401742994573	47.60929691098712	45.11363061800211	49.449836048879966	42.75195308334565	47.964041736385305	45.09175652158084	48.19583956075782	52.059645269108216	50.69691280644161	48.187924665249625
48.206540020812845	49.17775967277519	49.29013729213071	49.563638299540564	46.30380962923261	50.00503441609327	43.65974042979055	46.13880838423347	42.639184895253415	46.114417336902676	42.45495673646869	44.2587919724744	46.7668411705559	44.26625513422597	45.14656567822641	42.89678735465952	43.04710349860808	41.28235675360193	43.31145753109991	50.11922094447147	57.329936581501194	54.33837313313462	61.63495959799834	58.85969621352615	56.10207710535459	55.19848284896028	52.639290074588516	54.42691311765325	51.73238920776073	61.80443480274362	41.425176015311315	45.75296984874382	39.597259202998536	52.84962425630088	36.989422698747994	44.93536686183595	48.733025858820454	47.372094903244985	52.14202666745453	45.500422569715894	47.11467112135751	45.51316723723522	48.51609742674788	43.00974246322185	47.98934691773113	45.12349237972464	47.594837078133466	52.056937668308855	50.80073620692021	47.97406018417555
48.78875269026035	48.80226657478161	48.763759510579526	49.60823986248041	45.71690226342531	49.36325144793396	43.74939905502435	46.56283765091729	42.22877180486918	45.51813567778429	42.38392241030717	44.14645830880988	47.459862639970595	44.499055685485565	45.6869954227752	43.48826011195339	43.60918660914196	41.793447566318136	43.26198385057771	49.916647101331634	57.540859603512416	53.26820988207845	62.125895354652236	58.6069049452966	56.50616913280368	54.96353533450673	51.65659909344018	55.6440237279977	50.079313844400296	63.17573557484066	41.3435214545235	46.4970748260721	40.52540284564761	51.83548284441608	36.464046945500606	44.7115241586762	49.412702829192575	47.55170156412838	52.729156220194625	45.16058987182583	46.40564438749565	45.632057223390866	47.18497117345496	43.34174803824618	47.94764160776316	45.545966185583204	47.28486169311108	51.74170818687304	51.202991587547366	47.35352797903784
50.03364400027694	48.354337342086474	48.645658619967485	49.55807432436744	45.127072747510525	49.29003744729531	42.71297012409629	47.00201820144806	40.692570193213136	44.85984049777297	41.974826410322805	44.03881389434279	47.584958999768276	44.953748947907506	45.74931951494636	44.259741920071775	43.89271287640945	42.228601707711114	43.45812305834987	50.12519993040339	57.13358114916191	51.871519355235236	62.885745261989555	57.924019903028416	57.43063966911261	55.48964833522302	52.442040429817595	53.333788983471095	49.7951855441932	63.230794758534756	42.44877457471895	44.8104377101361	39.61566807721928	51.37805856990375	36.43606573620126	43.883869317133986	51.871470478917544	47.41905244947826	51.58227719694977	45.62831893273831	46.47027633198249	45.295517588061045	46.98324035961029	43.55420669971256	48.14930503425861	46.46174248699986	47.18957153404543	51.097741611002796	51.29326532135994	47.17805945323853
50.672670240482546	48.01847440506348	48.15502277112128	49.347331245378	44.72456282291344	48.61639454596236	42.727513118752206	47.34259328271034	40.7429286396885	44.24529406646682	41.9734580367654	44.38361552125569	47.492863023859194	45.92591521664032	45.633424200121176	44.880250470261714	43.68910775993543	42.17060215681531	43.69125264566396	50.29806651459338	57.386975439428184	52.40839428135654	60.78249339097588	57.828071383541776	57.2063648697062	54.698824002424274	51.06825863985425	53.128940643773845	49.89854660718776	62.15037746378255	41.100570641457864	43.923028324127706	38.71939937450783	49.81138567737757	36.645239805967186	42.94261835743187	50.81277941290728	48.35839244531452	50.843906127588795	45.40074501899401	47.269566693595415	45.257468091943615	46.551260470129655	44.0564889801635	47.85187007921369	46.94288231104308	46.804944389274105	51.183909856577685	51.02096061663706	47.230141829780706
49.872963813924954	47.50918757113559	48.528250084620666	49.09727670772958	44.05239927177029	48.325138582333736	43.70218830615421	46.491758053692394	40.831250697376035	44.23345096718718	41.76029643550071	44.569588393110934	47.453235898864165	46.52849995074327	45.531279006960176	44.8917952120969	43.72701315805001	41.947621838292626	43.8782292339297	50.180502493760294	57.91529970586277	52.418402764284274	59.43477163322827	56.798386997904856	57.11857074506257	54.850398824286714	53.03748568098017	53.26030029045342	49.470445412167706	60.83754748284098	41.609688511017154	42.689228968607395	38.99331048260316	48.71266867791112	37.389315785696866	41.73381089061425	50.76829980686096	50.19678364073716	49.48980294590066	47.148753195653484	47.974323803333434	45.85970081818895	45.84505469368278	43.83837803708634	47.41762231031655	47.05888858099369	46.44555178198932	51.14310504340731	50.607310608030716	47.124919651812554
49.117501347587584	47.47091018024223	48.164301347342594	49.29051800316115	44.44264265989918	48.99717023322036	44.38425878199401	44.573469429714905	41.30753779004882	44.248209905688974	41.042859535491296	44.37723949710952	47.28034090777664	46.555207793382884	45.14589172460571	44.65038652488233	43.55072195840953	41.51343223591792	44.13582562942795	49.919931598750104	57.01301472287473	52.12327460412902	58.081503038752224	57.57778276284982	57.31272864693391	53.53305966756052	53.518134922727285	52.962927016968244	51.06396241415515	60.495940920777564	41.6760934513265	42.96810596311127	39.77146099782566	47.429771304568064	36.08575556564956	40.74966973087114	48.9584256333996	50.99614630202114	48.80117879548889	47.851133360106594	48.48115391338707	46.42579362307321	45.60433022142859	43.64564953327068	47.69306903710942	46.54047985471477	46.76943665130957	50.80068906420479	50.22976594387567	47.46512835738443
48.666361768604794	47.688197818408256	48.060358172016095	49.121173643487474	44.80639731851327	49.8474105025632	44.47312919029836	43.640458286076914	41.54197710562631	44.008668168933085	40.37937451070092	44.15431053051142	47.35132233495795	46.26706432522468	45.110984868747124	44.61883764673242	43.071760359167776	40.977226796635144	44.158668156580895	49.23038968599087	57.19134451987298	51.77504537349008	57.81156646257268	57.539031428416045	57.02473497335593	54.777949451431226	53.74003191500881	51.799609887796855	52.84772416387772	60.42311750334834	40.47284025380097	44.68968287229018	40.18332331297563	46.743689933267675	37.04904769052638	40.25822702707312	49.65407078718389	49.461709580460685	46.97620951119866	48.21699241000468	48.23801807576265	46.59572959958686	45.04803826143252	43.47976881631613	47.72663719949474	45.88059431851187	46.353776034397654	50.56644617911851	49.358765500820674	47.499104193525994
48.3001174066309	48.61447879354675	47.56498477626563	49.218799892028294	43.62722630331598	50.28281559538277	44.48902326418479	43.22755773658041	42.32642944232242	44.35594264370297	40.34164611825259	44.109228680956136	47.09740364280725	46.171808383590715	45.43874984345324	44.66679226605006	42.82391949428218	40.786263328468486	44.07610792313978	48.55996299094967	56.192285093213094	51.90971231642853	56.14213345219319	55.924519151958975	55.89975045805949	55.13670759796539	53.20676878383526	52.08407870020589	53.10555831861661	59.11077664327758	40.65507378908098	45.30688773890695	39.19740714566336	46.330580149426346	36.91108138498966	40.930524507743264	50.242517724289605	48.88698928463138	45.673834985890466	45.770123577806764	47.928613575808924	46.63405830952332	44.59562836781952	42.76076120091166	47.54786801463857	45.371396059881285	45.71924178929363	50.805037688405136	48.6687051122175	47.393836189283064
47.89492275518834	49.76361925448426	47.10867454222122	48.35326670775124	43.36163124698148	49.89986032967839	43.772273615262286	43.21363818235573	43.24263037665589	44.72042139863161	40.68006575162396	44.285034000624904	46.72418336866394	45.99924230569509	45.19758368503346	45.266850129167516	42.73159325577968	40.308713866943584	43.74816974229924	48.07972296446051	56.571870034748024	51.4120432743669	56.24114789265208	55.60378700191757	55.28774418649154	56.35410924560257	53.497338623190146	51.25578048599512	56.27863648724916	59.12971153842881	39.123396566662066	46.2075158015055	38.9376472385511	47.372644649311454	37.17896267849418	40.04087841649716	49.209411038503475	48.83956369029465	44.28056886402382	46.522820997551456	47.62679927619792	47.059405680494635	44.05854423766004	42.25592487884396	47.54972679753962	44.729544794455435	45.925535567430884	50.59952925754362	48.06446265086255	46.72183519625433
47.565701305592924	50.18757046618427	46.360689759340595	48.05759795716701	43.81482467521043	49.36056528286936	42.899916522968155	43.026534261050976	43.62500842872568	44.98269682771575	41.170048621121275	44.17585430128423	46.59396915283929	46.059349825738636	45.10940367484008	45.103530273232074	42.61697946050162	39.96867193724319	43.32253847997935	47.80291334435427	55.94343234751036	51.14425796919876	54.82393548538655	52.94868435166269	54.3953700001094	57.47639122603747	52.234261519096826	51.336271670854345	56.483526487958194	58.96447147490409	39.76576685953888	46.803359286393096	39.48409744803498	46.416258867487585	38.00862210167933	38.30164149221135	48.21690611510475	47.721418558215255	44.15510294413086	45.599972075486086	47.10321986619737	47.997796338063274	43.549789065525545	42.001142088344515	47.69045725383561	44.4745630275146	46.78729486543141	50.18787379295479	47.933275704510216	45.95393792765814
48.498578963672045	50.724300028870395	45.7492567528258	48.50500836750061	43.147822102469064	48.946954699387746	41.94638797670864	42.6578734158608	43.3018637341372	46.58226227363221	41.5789088781046	43.86874191609847	46.135942465453695	46.263512630590206	45.43819651661204	44.74249164117822	42.6453515329489	39.686230522794986	42.70706307275646	47.062192508078645	57.21264349502243	51.413112950406116	54.455134061310616	53.60407226605614	53.939642616012506	57.86921284782407	53.01851247977862	52.86742789730792	56.660783443339724	57.91490708088695	41.177370211012324	48.7088388912046	40.91339437217028	46.11278268516516	40.4398061776794	36.717619201163274	47.412529980365484	48.07713863993433	44.035459373584274	45.16005753890439	47.32579932046107	48.56909278476973	43.476528468471344	41.78451445759266	47.790667305031896	44.98014939722598	46.96456886006	50.18519545874014	47.96620798504503	46.066060053327575
48.87658627783085	50.31521494998748	45.068173573366764	48.69828889161693	43.216785948359004	49.252405828549875	41.581450459061514	42.26198090147335	43.17304563219304	46.33540841879775	41.79195803150466	43.69993201606177	45.71369824392815	46.56545994877723	45.53769126028866	44.393090424386685	42.76549448015966	39.733206889729736	42.492077498460276	46.13394358371629	56.58571931801596	51.00341456568676	55.09220848205832	52.35087981383324	53.04825989924163	58.67145481173182	52.74777375518639	53.193302943682575	56.00733876149744	57.918157722853934	39.60705414316117	49.63623432063758	41.915264243885076	44.70204566444442	41.71466612211797	35.99972227729716	47.21530166807523	47.22249164029842	44.19317110071162	45.72464803731856	46.99335653044315	49.0558401311395	43.7177621634135	41.359980906867825	47.957008786176125	45.7834324619758	47.54108579465936	50.27984384650448	47.46543558690637	46.08764848940575
48.169314075360234	50.40565744749196	45.58180276697289	48.976969367748204	43.123124995450766	49.22774306358086	41.055873499170154	42.39504555239057	43.37913168434553	45.96428521578013	41.767312391829485	43.59128746894091	45.483268182225835	46.75009381221084	45.43582283449159	44.11068437929445	42.48041508547014	39.47326544656265	42.550220800790136	45.33293294036991	57.68416711562339	49.92654471426607	54.96220007284732	52.443066121533704	52.93070248661223	59.310421271542836	54.67741289435419	53.028845375144364	56.595683297987314	57.46546380799822	40.230833782034836	48.888765025556	41.73299778873299	45.54029490300591	42.02886454755288	36.083354304670905	46.24491722715946	46.47490464214083	44.45475226352994	47.05720697997926	46.23768104358514	49.26216922420761	43.968623112207744	40.94805580880141	48.062015420570596	45.686521956242856	48.08275841469136	50.561747653660895	47.43761033660395	46.25841729041295
46.97436755981279	50.39346085994602	45.58816649722639	49.47357036824351	43.165927422874745	49.757334941428724	41.4544411595816	42.92834922251848	43.2168537340119	45.06425648897988	42.15588622892101	43.55394251074506	45.3885778721367	46.670726785201964	45.224927182931324	43.51670862996448	42.20781178207934	38.884185572270404	42.38124726774972	44.84747083977259	56.383939822242446	50.721701323416276	54.845299950060735	51.102649530688545	53.91758748676288	59.08064608510944	54.70085624331263	51.23705613287889	57.50531555405712	57.8149195987189	43.27948139809719	50.18556795811703	43.76119170245104	43.873575203883206	42.57768987795959	35.28440678038355	45.494298662464814	45.70568805847217	44.69728224078326	46.89108911396383	45.43670723994658	49.32400271912713	43.17580226299644	41.06992684115767	48.12138168529751	45.54643681583648	48.83931799720007	50.416794904284124	47.89170211923261	45.87809043469909
46.40765520365127	50.45239242368557	45.83038668723051	49.550957482123906	44.293553789216254	50.31108557438753	42.067990641261325	42.763555733464315	43.216490227083646	44.47219849559515	42.81489754560127	43.73567910673021	45.315982154033954	47.25844943013577	44.8074182386619	42.98832743269474	41.94152021863581	38.58786816738936	42.39591294044674	45.09074284171592	56.25680215102375	49.52952014660794	55.7046534356487	52.023786269491374	54.089148505437194	58.41211955013322	55.133859021525836	50.512155831514555	58.218178640869105	58.07844430215749	44.143042656002265	49.08882184754662	42.427336418540506	44.81937929172611	43.43231700082315	34.46449018792146	45.61557752531408	45.84041029377621	46.95504575617127	46.86028028608528	44.096297070150726	49.34281459531669	43.64700714685072	40.82659986713863	47.537792091742	45.809433242155045	49.293813501971954	51.114305372524	47.87632231581552	46.1702569063347
46.36002879739052	50.12244403119925	46.26737315505591	49.553606319135305	44.85519850157084	50.422584451940196	42.362009920244496	42.886556753684815	42.68275347510365	44.46061690982193	43.169551639291605	43.22264323873772	45.33327210978818	47.59777501891201	44.38586065320721	43.181311504109665	41.61576127022232	38.49023737765145	42.26108084735327	45.01119078327672	56.61759023345883	49.02625980890144	56.841624977892664	52.242710114372635	55.37298221367932	59.2180354141971	55.42888227448762	50.507289492796836	58.13655168678721	57.67035447263193	45.95940593622837	50.399278770183834	43.49161157446347	43.73852566155967	43.031639259250596	34.23534193503042	45.88748877272543	47.60416841263116	46.56906861955488	45.95641557959322	44.148605831166954	48.864935669357415	44.78436042664896	41.10620042082	47.9507713983293	45.8601700857041	49.801561343322156	51.71945490917358	47.769898841955474	46.73138033390535
46.09268337259483	50.17978210609021	47.40171130680625	50.15193918028733	45.1671035324067	50.32994164062959	42.72464111100254	43.21407625942446	42.73113231674237	45.18830597451436	44.003079453630484	42.948024259973195	45.43491819520565	47.21130910986832	43.63111118688507	43.25201293009587	41.912133007310906	38.42896683475589	41.90742099878897	44.80797228539855	55.88393230260322	49.95057522658016	57.049722745906436	52.81873247945393	56.786898693731416	60.60134801344083	55.031503924470606	51.16891223974388	58.00127893929844	57.899009305984805	48.51602666976694	50.95111859719501	43.456506540717555	44.34105066699137	43.46254137560903	36.414511855123045	47.68677497402041	48.21433289253473	47.74642860975929	44.98692911873956	45.324532951143134	48.57496990475815	45.772783043992966	41.0454488623071	48.679895744078166	45.2090943309515	50.337903040507285	52.469566633157086	47.89260413235726	47.304745461945664
45.8503670059524	49.70373947175422	47.96730445905683	51.284188820179004	45.83684312704458	49.80135933334231	43.47385583619647	42.67818182362049	43.304175327232706	45.752006246090815	44.81850865983271	42.91967528547697	45.496289205048754	46.83444549934343	42.92377757351052	42.81291903234699	42.27917453944418	38.69140645366018	41.89527542099653	44.61279298144537	55.79276729151506	49.90513973066203	58.05029482163682	52.02613260510771	56.52554578329369	61.3220032324816	54.595519144624525	50.46086771064369	58.932644821639116	56.63307890135781	49.053613607813666	51.674870571094154	42.45348644953486	44.77098372396604	43.59061277841428	36.585488645615214	47.3413213318239	48.581510663627085	49.97634986386398	45.651922082475295	46.44874717074483	48.49491683369748	46.870638680007204	41.06306158481962	48.338798009380184	44.904631964204434	50.98108422435622	52.666333800056634	47.805231132477665	47.99976362261989
46.21034016949373	49.328382660674094	48.343838458496315	51.884895707024675	46.76832595616764	49.57321181897677	43.955121538245955	42.5199703257194	43.08509414750407	45.49941863524525	45.709659155837244	43.06311105950379	45.95806043578107	46.85224173873784	42.65384843696782	42.65647831582907	42.35270895673651	38.57423231879355	42.32950587543624	43.78551306145001	57.32480077083725	49.23623941241564	60.036995925871096	51.79197217438867	56.121560970198715	62.118722461577086	55.80388062312398	50.60433675941762	58.89409767641623	57.82711053824001	50.1192843580114	51.86518218481174	43.7075899247425	43.97007621890546	44.52613282077458	37.734474884682	47.94420243028047	48.76757075995003	50.01418644114492	46.536108421178504	46.735214741699636	48.12471763568681	47.57887915950824	41.44035298851603	48.19923419402546	44.40942630386607	51.03884951157966	53.040542523864765	48.360781076310765	48.020410664286324
46.26472935040071	49.58931972352544	48.28662302221838	51.98288796562541	46.79095620855256	49.938995326036945	44.35238362462755	42.80498916767133	42.702396697110785	44.689390741795386	46.47430548048385	43.27233893780709	46.57956832150223	46.77330389571696	42.60150949263859	43.17593910462722	42.62513566570651	38.421878913166715	42.48840431564404	43.0791691378713	56.246651466348794	49.62935630034824	61.50558681922762	51.06243615357522	54.89185981903574	61.99374781558059	56.00838929418434	50.80219967330629	57.73192855669925	59.00176762291371	50.581504818174636	51.428648864642746	43.19886182581885	44.59274963751258	43.97753766470557	40.08815099136618	47.882629342770784	49.394490266861695	51.928466423155555	45.814534924392646	46.61039855304394	47.92913244304855	47.442988208223035	41.58433331402279	48.05777340345067	44.03447996299728	51.23008402079828	53.18382120223126	48.2977067845947	47.74671533363025
45.64352327845186	50.1564438432519	48.34656180009346	51.36283225522921	47.2768710521257	49.825797249343836	45.49549166383945	43.08838961036826	43.24262766433633	44.39471794389452	46.91266979465182	43.291962910257595	47.13137985938392	46.44643958339405	42.87070340652965	43.31355226771355	42.27953366011932	38.3623146106373	42.38049542023986	42.761652978111655	56.159506361228964	48.72922161888756	62.96978660881179	50.848341984580564	54.76077903460235	62.98327189381917	56.66056260302022	51.4112667153331	58.11875523104356	60.906881654739244	49.46994949942647	52.60698194459417	42.90228776201028	44.32898583853729	43.79856763782911	43.051058760739245	49.72523361215648	50.32712605606556	52.768389475990176	46.1337190085431	46.28268103570532	47.867862475978235	47.523375220016966	42.29272225521857	47.775527635156635	44.01825513937528	51.465901675091516	53.058824072147175	48.25761372666161	47.195620392820544
46.01687088380502	50.12639484395203	49.02679335858431	51.39502141711895	47.41500526975151	49.10452628630877	46.07531313699967	43.64560524179937	42.906489333237666	44.79636665780604	47.32252141611565	43.62355856673924	47.42306725340485	45.88575273137652	43.32464098019774	43.24744097517367	42.0096266563946	38.685142002577535	42.28632718447852	42.91236870555008	55.55877533753589	49.60486788526376	63.01706301429656	50.2204367123071	53.353645169236806	63.200301175728775	56.0876089294736	52.416880845987805	58.658005363508586	60.41282409424768	48.94608057055465	51.76683189694558	42.03944325248523	44.26426862286743	43.86699213765822	43.453582027910876	49.09696317486015	48.81596201454615	52.86648312628081	45.50708650474569	46.98771407382319	47.874902371505804	47.99389129027643	43.176780397272054	47.985629884050056	44.35553061118151	50.83251421710247	52.69595326188096	48.576551800643195	46.98023657425525
46.74700229139657	49.66351448460097	49.48759436934839	51.34029996902222	47.04778630134621	49.31060453857865	45.73940749999732	44.78508637773847	42.42883575967492	45.410622399466384	47.75081267735076	44.04648287703428	47.6076167023557	45.48275193262445	43.300693594886155	43.64930885505487	42.233276521930726	39.484694216294585	42.76672775667457	43.09344427496817	55.535270800632965	50.09598868897657	63.850089832534344	48.40367662740942	53.16795561230854	60.49758546556142	55.26383255356806	51.778074236917234	58.58781285832611	60.900397756962526	49.71928252945733	51.307976500017595	42.816356774530995	44.54454952931065	43.51532980846797	42.00681179699063	49.47140833432118	49.408997886236556	51.33639798688056	45.7837797901932	47.6363054805181	47.76012256051596	48.604307236441485	43.550786216771264	47.76424709665882	44.82959010994394	49.46939422660777	52.071327297358785	48.89404506860851	46.83366175879818
46.86415959305764	50.031856924065515	48.90173495957511	50.98308102427233	46.5607802863761	49.397303343170634	45.40966356857977	45.246619488138684	42.13798035676796	45.697940906286824	47.64736139265945	44.06487971598444	48.19501744264736	45.27786389097385	43.58546021668226	43.60580686981062	42.27669892990685	40.90575509843636	43.23845489915336	43.47422881061161	56.45489868589652	49.279223851637816	64.65034351807556	50.043674747227335	52.223672518704845	58.79712551829593	55.868205942766906	51.10862177704004	57.65785995441701	60.675417103078516	49.04876805958158	49.26758993640096	44.053583436626965	45.10826540686064	42.82991177027889	40.03787463771525	48.381894174042934	48.57455242635926	51.710283525851885	47.06033577158421	47.765010238909205	47.66798114379014	49.12718134506307	43.816660770380025	46.68526138607215	44.98479391179549	48.677620444772465	51.39723317793476	49.406511905269085	46.5105724811739
46.794835602690455	50.460111031233055	48.010926084167345	50.338931894123455	46.32264186882926	49.38871092158735	45.674157932599456	44.9307880753217	42.099580740869854	44.85348758536036	47.6955778655503	44.4961919963717	48.467123746332675	45.10302495158642	43.99037159045734	43.74466594845637	41.88257999034337	42.0034818618191	43.59162921671019	43.87653461316729	56.14762678430091	49.39354968429156	65.34642116028702	50.03801821695081	51.97808920318027	58.564514933691726	55.149419132100185	50.090561188566824	55.27149000864407	60.51094066151437	47.5499187884001	50.13930963470145	44.26235341812234	43.999608079400126	42.33641264920865	40.003316604075344	49.54976332969223	48.44589566602354	53.53360481696401	45.30525451528107	47.68786312988706	47.59664904028428	48.63985816118969	43.55341336275416	46.16331971958921	45.48669921205192	48.36721996919231	51.50561890533926	49.79626924161885	45.85877298599245
46.38153175830949	50.614547775467074	48.16697075852497	49.99533489397128	46.07170934073603	49.06494078297756	45.8721831918335	44.855056569509266	41.586192905582	44.76281724928117	47.76704314558556	44.86646917006465	48.42010830916479	45.2058586975915	44.353298021741615	44.50653645422921	41.76933453304537	42.62753149378024	43.50461572460002	44.22338133440587	56.74226490028375	49.30238356584703	65.40193560772536	49.24151494511185	51.638220093946764	58.74224185459964	54.92012194757427	49.546592651671496	55.562723187778715	59.57111925148637	45.622515442491064	50.10589162864373	44.04241995466087	44.08715086830883	42.00738528037474	38.54565228187178	49.65751294783844	49.62697296823816	53.88712094542571	45.75767379184828	47.41981599272934	47.390834851643355	48.52179309774721	43.395288061344274	45.566017269735106	45.55721792063952	47.22798143931064	51.410725384046586	49.61221266498467	45.68288651194781
46.16761648989451	50.69040243765659	48.25240632570693	49.94651364911863	45.47060957111402	48.58372885180118	45.90404932189774	44.46169240231144	41.31316495093527	44.253543931229544	47.49964164210031	44.921234427303794	48.592328113293156	45.04719440762069	44.94855855805756	44.47133507277156	41.8375278571661	42.96304183276199	43.2843200382608	44.68501907201852	57.665207939202176	49.576681803362376	64.62702669719222	50.38772110716836	51.44823756425191	58.456990367604845	56.353828851581355	48.43887226189054	57.20163026891173	58.911282948607635	44.95355423492134	49.20169859796442	44.26389511878494	44.02550836505531	40.7248414188024	38.96707073653462	49.1542901235902	50.206239460556716	53.96815743945969	47.37724294691877	47.70581299362986	47.23166004172932	47.98117396146522	43.247925606040155	45.27893669830241	45.76712608984968	46.95679014881226	51.18264598875931	49.49535405883852	45.878530936143065
46.255957128348925	50.69203415163085	47.50770953207194	50.10850872717507	44.54855932950022	48.55620564303095	45.9008503921698	44.64112408380411	41.47558836454925	43.25526580836809	47.37952699816616	44.95838227980289	48.52964790276289	45.13905153514545	44.75226913401351	44.10959293660986	41.764708906035544	43.03159779876265	43.323558415219594	45.19476172755383	58.16471927832565	49.138890779651746	62.48533408867115	50.22842484800047	54.413278423766336	57.204306777719026	55.92727901172934	48.35328446231662	54.988535900984	58.62867267738451	45.067997674567174	50.017809308312934	44.86183457400509	43.62819320688733	40.085563271695136	37.81373367805713	47.42586138386858	50.33310945087362	54.7183307605088	48.48967490927805	47.60103512934394	47.33295418242738	47.82129837495012	43.11807965716095	44.90775629846659	45.45508043145559	46.34227688271791	50.66338559546428	48.97403193917339	45.73311328683952
45.571328180515025	49.362948259529986	47.56310117928794	49.756727668362764	43.3820787199029	48.45264918432587	45.58452865200793	44.12117237890594	40.72537096898631	42.607505849320916	47.66454253247694	44.98494642603293	48.34708357050855	45.253271299957035	44.25638318492619	44.136890251368136	41.61048351610431	42.845881059607024	43.5737020018421	45.44033180573011	57.749161468229644	49.96815029042965	61.51280813901832	50.203815123114175	54.17082980261816	55.872454595137235	55.371691270209176	47.656547733143135	54.94925810876196	59.304431624599935	45.07149666220996	50.47020582119472	43.61800298319164	43.755106675885585	41.01476941898498	39.00591077154594	47.08112562657021	49.77002613160061	55.74650476623482	47.66423073861538	47.476634033303995	47.2075714890251	47.79641925703719	42.794990554996076	45.065636763418475	45.57924598598118	45.77473164863118	50.51385078573455	48.60530945388597	46.063262481429966
44.01589612497933	49.24054262972547	48.475515818004226	49.95423819071691	43.0412336582145	47.952646444200184	46.69432518093871	43.378234235466955	41.0277204884468	42.75981734442055	47.499643047576456	44.646529719790315	48.60369140150143	45.546632539749346	43.94114330347494	44.43465519837201	41.34891410255647	42.90977099940124	43.89274822612491	45.56040375980268	56.57089439151955	50.14408790159788	61.33664677534238	50.65889043109154	53.70984393078746	57.15254928885682	55.138421555426945	47.46409922563885	55.64963417414267	59.68615455438003	44.06609961736485	49.387049988081294	43.762113457868736	43.335106242524716	39.587598107710214	39.30509361787865	48.28013467064973	49.652500405040676	55.30380743935595	47.87512811032156	46.90747472635625	47.150347331419674	48.05378368278678	42.945356243425636	45.091211325187174	45.39272359312162	45.7065265071838	50.74905641895515	48.374754566768935	45.94118036559985
43.07229456372521	49.02367000953916	48.39102652211501	49.95918943437828	42.88643338693467	47.23688382753742	47.174696678691554	43.87706130766032	41.02359580821783	42.94468713985896	46.805109222552666	44.05084976029535	48.633520287245204	45.96356680851227	43.159282467949616	44.33078408852718	41.194432828087194	42.81471405493608	44.06912655383715	45.12543232144626	56.41862944661464	50.71062260953194	60.12942078784192	51.018482581744514	54.91074897052091	56.08017837235377	54.861699584007745	46.38057744284252	55.90310588098993	58.30678679156459	44.835859928702234	48.64271212038974	41.92288210119251	44.46676135957105	39.733940085456496	37.85829607513361	47.56019695831543	48.175061436912166	53.7659664868247	47.0917944175142	47.02028740240066	47.264327438949614	48.117260793657366	42.474363879842016	44.89368715475294	45.37696165624294	45.05654784386402	50.984777312183716	48.11773456017967	45.39211125088322
42.84664994782903	49.23782582661375	48.183538481681815	49.282038177786866	42.18357186290816	46.263684458468205	46.664874911032484	43.622459234142966	41.390697770341404	42.79992424081862	46.083084620512956	43.60099843129066	48.82532753941353	45.863231609203005	42.546315702715944	43.96098527354917	41.15231452040499	42.3687400157327	43.80751246512908	44.59827758395523	56.04450947679161	50.58930848993703	59.116078469722765	50.67053253289714	54.790444470088865	56.62516029828744	53.422165239651726	46.83746152395913	55.482996816172175	57.543528948471454	44.44966654712032	48.629969618363795	40.56316992860793	44.97365733698632	37.87022130339838	38.31131621339461	46.60567717931127	47.77914344105127	51.935934612045465	47.753272386289055	47.47588707475306	47.32829086774438	47.70194272236823	41.944167164931066	44.60781112253397	44.516058094661126	44.88928399834585	51.01430123268103	48.41930501276251	45.22471184515604
43.25074974647079	49.79454071575042	48.28524359156728	48.38151347990683	41.741397108972045	45.86089324090223	46.51525392912571	43.38318363085856	40.96976636755804	43.363986086552075	45.85704337224948	43.05817656118706	48.9892233360249	46.119667024539886	42.24462406352002	43.90055517721874	41.216154691457675	41.827636884642516	43.523096595663766	44.22545652472126	55.82448033546027	51.33506111649728	57.60948734015926	52.15480868472745	54.54745838572832	57.76195269768565	51.268793656923414	45.535442498690166	53.39623473689728	56.64937935703597	45.78832995239249	48.65720572147256	41.01265510828117	45.133040797872766	39.17440192231099	39.28809380108354	46.366130655737265	45.1384274242893	52.07091337474183	49.81372428343182	47.66290789726617	47.22700024993245	47.756156994859445	42.2359392243708	44.21315844092232	43.75854451876647	45.02035981868761	50.90209690075596	47.9856586282988	45.329190205970065
43.58413624681093	48.90239426231981	48.10866641462453	47.95950784474459	42.52730962939759	45.989522604475695	45.716124211861356	43.51404442315485	40.66992177482737	44.0878238990907	45.60948417404204	42.762111640152014	48.92706213793464	46.14507995703513	41.700669683150274	44.2161738408319	41.317407264529166	41.323224245760684	43.25780067409173	44.09616023324615	54.19304767248029	52.72075161850982	57.9604524224416	52.68245580227684	56.405217647639695	58.328150122049884	51.940983916359635	45.3191496486926	52.62242121081573	56.64565667136685	45.7128382511621	50.030299769040845	40.581697838464805	45.216978920934366	38.62569349781226	38.773545586006726	43.60074939576605	45.58280229022239	51.7507174053022	49.43506235687473	47.03754071199302	47.691810651087984	47.47745872336104	42.1666534863716	44.38685146129611	42.87106412863865	45.073713892966985	50.65093806412951	47.320669354597285	45.23159313369231
44.11723584781924	48.213070233058836	48.11660147528599	48.014058212781265	41.6387647618165	45.35746237204047	44.359527776507555	44.16757403394646	41.16232977070327	44.72900375875725	45.760685123730426	42.27539200363898	48.937211628067686	46.3509472780827	40.96786068475221	44.190809572758006	41.323431876796164	40.59195223293993	42.815275439994316	44.01086435936063	53.607206550049675	53.452409476780396	56.94468197056555	52.390357417351346	57.12794151382641	58.684376444870345	50.59402930616802	44.7457095013434	52.34860608115157	55.2893548046029	46.049596070761	50.809613453308394	41.020084422733525	46.391663880948265	39.20827885462586	40.10915843191854	43.36134673470622	44.0812960113958	52.355647511170645	48.87519034949889	46.56143632434862	48.63204537034203	47.04509885052306	42.08871431499268	44.84540546965576	42.385124423868454	44.972652702528826	50.89016560205966	46.754895198816136	45.3425807429135
44.85854997590703	49.00502540066568	48.901583020857494	48.26511039713678	41.045719813519916	45.799456084095816	43.63712249298836	44.78187806342852	41.94767491315705	44.60556786685476	45.84871064231174	41.62170258363494	49.005124070287515	46.47842750631365	40.286906673229474	43.744234957931795	41.24294328992409	39.94323581796057	42.52415854541208	43.72788796799012	54.91426398666509	53.074262643807536	56.480607814025404	51.36279178732743	58.14047258465191	58.75364224205854	49.74770784175258	46.12248749073882	53.061855758082416	53.9214983933333	46.14580169415824	52.145152045591686	42.5773130375399	47.799471342564566	40.228205978668946	41.630658074946346	42.63947854072571	43.106673570507475	53.02545577729346	50.23879674337419	46.22465423369553	48.490846970521154	46.527571809037404	42.34046305481718	45.21858650789251	41.95154252197824	45.20088655789437	51.40104839956775	46.547793123582096	45.3724497997646
45.09129758747244	49.824893281109595	48.037051786675754	48.19943741507515	41.40155210545148	46.08742483054371	43.49963594152015	44.83769567541571	41.90817819733012	43.9876139985328	45.79694424635475	41.22540408815079	49.17073615903229	46.614971910482346	40.06276288602093	43.307157059742494	41.14905972575212	39.53397178330946	42.45613851105264	43.758323238865486	55.04414124857187	53.00409081363376	56.35851168188828	50.954526647513525	58.10862668910807	57.71496283571551	49.43727635354654	47.41769447148984	53.45262757109063	55.76301743425553	48.11845994865099	52.151270219298624	44.94583137997599	48.63450792106403	41.39687265134896	42.26573719498561	41.81381231339128	43.253919446216955	53.55558316950968	49.8641611390707	46.3931130880278	48.33619176991413	46.5756312752209	42.98699604050697	45.32586885839221	42.0799133612631	45.64109183754454	51.38132858954474	46.47318881016861	45.52291019140882
45.37004089567649	49.49240083798447	48.460466700933786	48.67290670622547	42.36706001422859	46.03758079814356	44.157506237725485	44.36964332017161	41.19397769005263	43.34764821219398	45.87883227387465	41.709450746198826	49.03818869957953	46.877268922331254	39.62725936586851	42.76750056897022	41.15075165156227	39.16925323404153	43.019399932198155	43.73238100811114	55.31039026623774	53.606136476677946	55.36437819469192	51.275588823690846	57.865132359488605	58.15710421959331	50.01224597787465	46.65258538627264	53.88722665093817	54.783290320718116	49.236200087138585	52.12265972796994	46.338770708767875	48.051568187127025	42.79020678327932	43.50038532455264	42.25119272473534	41.995087423247156	53.572838629545785	48.66304698400499	46.03810747591946	48.523760117920844	46.242760328068954	43.21968350553435	45.54731532975079	42.40387187230018	46.17358342713239	51.52506099308255	46.53350116549385	45.98644068061764
45.9097182225399	49.04885701170141	48.644092297289774	48.648135319738714	43.00052659495498	45.66261767671545	44.09399281913484	44.71988354228398	42.703929449191136	43.927990305068924	45.7703896864966	42.107325273074316	48.4885587043587	46.971428959633236	39.05045075809759	42.56596721358848	41.41290643758591	38.69856823028109	43.22881858240428	43.39184315492081	53.73249615434287	53.78748573270125	54.84329658878482	52.41642153209493	59.17001010306558	57.46622872607344	51.567113544181815	48.136963516612965	54.565294810583296	54.57637483573362	49.90198182517393	52.678989746508826	44.747587720241384	47.34704996698109	43.473402589127	44.538770512733905	42.055860155331445	42.33196012585233	55.241289348367715	49.91064471164504	45.5498341985122	48.87709519360584	46.46563150716507	43.552996459004035	45.729732205713404	43.21528146436109	46.506791989111804	51.87853783643879	46.84333055091743	45.95792924942135
46.091415285978194	49.28249446174237	47.73378215218743	47.93232389168305	42.01544558532125	45.90846759281475	44.9527733175167	44.91538894056091	43.409747128669565	43.65602580165647	45.63718320699608	42.3359670883999	47.945742986707806	47.16308176566739	38.95053386601456	42.64830422548147	41.92293559294069	38.21170581962443	42.99027190769571	43.27832953802931	53.30359777265881	53.236620854009736	53.43894097552652	53.90653653519992	60.8794660536412	57.0197233252817	52.11037286713903	48.102127322644606	55.47743522225997	54.20881847869444	51.98323653479321	53.50480304166001	44.805888211744445	47.21393770517072	45.61454814879573	46.20615139512087	42.290060551213266	41.69353372886378	54.609074635568454	50.48491494966338	45.80994726603894	48.73509462885077	47.091937050485676	44.68340434801556	46.27462445417698	43.96083757772744	46.806715842391995	51.96294878263113	47.36195274186099	46.252451569182675
45.5401903188111	50.25298675606864	47.51020452886638	48.36616557338813	41.39744744211616	46.28175150712592	45.73821495535371	44.36850692415628	43.21914704943413	44.020520983943634	46.10169369111774	42.336715051101216	47.6452976060096	47.188477880026966	38.651183445576514	42.87744690117686	42.550045312770465	38.063670792923965	42.747393443965144	43.06716389112419	52.94444608636137	53.41237849774189	52.80646453075196	56.7453895982881	60.17071289308238	58.384450669461714	53.61472439426918	48.53794888295212	57.05959069325245	53.59325713219431	51.37157366737713	54.12430805008352	44.45314423613483	46.27787256718355	46.016790245628485	46.22608751411412	43.71775216071039	41.20629615794094	54.504192475684306	51.695951193397434	46.44653501143523	48.36102481730216	47.462692605646794	45.16916356074019	46.573925520307526	43.776102178958766	47.296353572374365	52.14440711501448	47.374628175216785	47.122510238547186
45.53098642540533	49.52269529475495	47.481455380382165	48.893545334542225	42.6056070512418	45.907546352348696	45.4169559195528	44.36954779218332	42.56718802441312	43.76583951185352	47.03469667588193	42.43649212160244	47.662885185028955	46.79307474908247	38.64022539399142	42.77277804254569	43.40133881410673	37.90552303096007	42.58916118237312	42.74777938068942	51.328517049919235	54.40603211744006	54.217439066292215	58.994639945686615	60.47105316097548	59.29978626328223	53.12171134162744	47.8536121949381	56.64219740048023	54.50642287891733	50.063469694075835	52.22713531326762	44.74938576218749	45.02913723805335	46.92976235174166	47.62257089220338	45.16238540014189	40.36048152121735	55.54901266674733	51.74266151119913	46.583860110814754	48.32460768978266	47.799675606913816	45.551799323432704	46.68741462485255	42.94192818569848	47.587857221483794	52.27184521747373	47.44124779817083	47.86390740299469
45.58053581032712	48.14031181796609	47.74565895357788	50.12083987916278	43.91187859048035	45.365496311900294	44.8548996622753	44.63494779590846	43.33791253092064	44.695375195751375	48.05602615098942	42.77628466963799	47.70508736711066	46.08037075014116	38.93798365571665	42.75025962379874	44.104636040450664	37.89317244021614	41.98237796960743	42.68473676400629	51.625654932097845	54.4182755686156	54.655338854848374	58.64526571133263	59.86280700650882	58.987116713369375	54.51253729963209	47.57656366461166	56.71426771105454	53.33350979008491	50.55398058605128	51.13896179175637	43.95031498634533	45.66546893591789	47.497642427785955	48.59717194729726	44.8450559308773	40.57758526795321	56.21340181038341	52.662444622900004	47.00182088930018	47.633556983224985	48.72298390873982	45.5186364701565	46.507398130820555	42.85750551095967	47.191865823757446	52.47885574907284	47.67276739119338	47.900302359365206
45.86417095059609	47.99916905196637	47.332194059796194	50.26545230670382	43.60803470585669	45.009062761519665	45.36061322159741	43.896844571904346	43.639477518298484	44.46182292411222	48.60203848007325	43.007673943711076	48.25449298010968	45.83180933597912	39.404178516308725	42.75531911833798	44.887485202594675	38.33341419293833	41.814329400808454	43.01996327621711	52.20559414448402	56.097246216926195	54.552271266906246	59.15104625710498	59.77539099178105	59.02181988188427	52.51085967559032	48.037011236929445	56.97721119534764	53.69562866349636	50.322250525124424	50.488310105004864	44.10427239735745	45.46788593835219	47.97474605687815	48.16684513909172	45.98358955209225	39.12858355839663	56.3008874037732	53.55445864408616	46.92850209193854	46.69559649978709	49.51262575436668	46.4228830329648	46.89762439052156	43.19374183404806	46.87878726596336	52.42117979490727	47.92529669198126	48.209566633999884
45.799017301713825	48.790029076456236	46.15234153879507	50.303517812037214	43.6349445963432	45.02506052672081	45.235555742313274	43.814297642943416	43.86226661341277	45.04644231027794	48.52639393800013	43.09053819375248	48.86193687223599	45.955271484739995	39.68237541887548	42.63624592780413	45.27617845479544	38.76252141739088	41.41391895522071	43.63676723892769	51.97542621370086	55.41340170335583	55.77403447282521	58.7798753008278	59.56736200449689	58.93313352639902	53.26706141557658	47.091505612652675	57.28992189272795	53.45580463980604	49.48117010236301	50.82381677146407	43.87482209744972	44.73017594870739	47.79729309580853	48.132858142360206	48.339306533888795	39.092571606761275	56.3038650266592	52.39538786280634	47.29197133809288	46.41005283784956	49.851433917319454	47.299826998284374	47.49065522228658	43.21934909074186	46.612120216085934	52.89769461514631	47.95246817853147	48.40211102222841
46.056693301261234	48.549854296201815	46.45967318883837	50.94191699858912	43.8982639989781	45.6635368501711	45.46564206010889	44.417014814461645	43.5741826991688	45.85260221637624	48.25755365797243	42.94529915728098	49.09837267306702	46.55290041928401	39.65249886554586	42.61350455312792	45.59014095242319	38.847234371796	41.35628508636361	44.38496611992388	51.39096362249408	56.5649346245338	56.47085616941454	58.26049162606044	58.55107544487046	59.23426148435729	53.0260589989431	45.355924459959645	56.36331755584462	54.933911532459746	48.67057475134901	50.09363043764926	43.428677541400354	43.563167207118056	46.98311319676188	48.028129047181146	47.9554234687942	38.13833680776351	57.508969616310466	51.61000215032959	47.71306321242045	46.437238314486926	50.11082210629587	47.44721947071696	47.7846458022823	42.72944072132832	46.19540450698905	53.201185305514954	48.09370928873705	48.20190036231284
47.369546983928615	47.65737667823768	46.83648065728889	52.22956268578902	44.32156193450084	46.17336588237108	45.266620135405596	45.6052996630789	44.317904924151655	46.341971461298115	48.46555672102358	42.96344765091497	49.36862244510201	47.06253333244273	39.80788839449921	42.648877152106266	46.2867853247888	39.653524750258164	41.92420686749631	45.37869415491769	51.5641140878044	57.29137308753398	57.257846255272675	57.9549237983191	57.08591676694395	57.50078736215195	52.319318112053494	45.99100175386835	56.276984811370525	54.727713956392805	49.25299706006721	50.78641701823175	45.699045061803375	43.90990774474789	47.313215464759196	47.83031044649642	50.68932249206333	38.035124235878406	59.057251818980774	52.01787988650971	47.766561844361135	46.89722533057095	49.94902774988068	47.44933544355894	47.56386676235607	43.330696944715086	45.65809921094333	53.41113818421995	48.483832450203536	47.745406539037255
47.69859375106141	47.55149721259076	47.3028596205841	52.66865421050442	44.153086767698035	45.75420239055236	45.191316322725726	46.445537625815156	44.86753695747847	46.78494858230705	48.69627282619489	42.932890971905735	49.252908702565186	47.60363994238782	39.998656354627585	42.62705498284744	46.400595620924676	40.39414863824579	42.4282394510433	45.83029667518681	52.096564989275386	57.57435149018191	58.41538913540148	59.68486092367725	56.296329673139766	56.78204373443405	53.72433916815816	46.008363974382405	57.1395164562008	55.10086477605319	48.089235198132506	50.6332346343253	45.24447395906062	43.36014100238641	46.45977372393068	46.556226956856335	49.46322782043764	38.42246413835146	58.66024196125993	52.23269481777317	47.780786155007114	47.34509321761218	49.911694776951435	47.25718383863012	47.761725673891206	44.2438988847882	45.527307562644324	54.19137595475937	49.07205748796825	47.932548325467955
47.537601663424866	48.59030113876397	48.40785610152297	53.04400265790591	43.22043569636787	46.7518087326651	45.45241329711418	46.28782310689225	44.506928371452055	46.36473705083867	48.7125787810041	42.74876117725036	49.21439483079464	47.88555621479233	39.83503442603965	42.61854048411269	46.42581706935334	41.02211453283251	42.19901539892404	46.08383138208933	53.04094473200857	58.32339496655731	60.13205767455889	59.17315832792801	55.85610164777075	56.78015530753468	53.941150086591904	45.97963794710242	56.887569154171885	56.538516702706666	47.93679600261818	52.11343285075974	44.925339680232405	42.98178831966775	46.566905780143756	47.04852753779186	50.130075371765365	37.78157458883246	58.58055911725435	50.57039575270217	48.114075166184584	47.824110645309574	50.04178251169464	46.665936526297585	47.79341581133373	44.670786208115935	45.57160920866054	54.2146897741916	49.175755626830764	48.0793754911908
47.621897680533095	47.619159058181516	48.619662224974604	53.59740012701902	42.88773537903857	47.51899796985078	45.23884564789857	46.08026737492085	43.62069185566463	45.906430361466995	48.711251501604146	42.34424584935537	49.47416813221811	47.89420424193314	39.537741660980785	42.87614325989464	46.535231246778764	41.66526678908731	41.909186229455464	46.80897306925065	53.39867744724668	58.696471059113016	60.333119580817346	57.79236459989627	55.14652286178513	57.174923354597084	55.14002180427661	47.68372064060445	56.35154562877491	56.46419582358826	48.018948826141866	52.24620059864934	44.32863864043493	42.772794536459955	46.38337142244288	46.501919633558764	49.53525291110896	38.12382038728812	57.93426207750206	49.534030241452626	47.97418581143428	48.16728883548234	50.05141643048674	46.465406408975426	47.64480659132059	44.901398457413535	45.0688153508215	53.77738283815057	49.074742160371756	47.88405031580204
47.48908408666657	46.645761607788316	48.54525459282497	53.83364232242012	43.822162383460615	48.11853399649014	45.36943584562147	45.32976813536373	43.76828240861636	46.577697287806444	48.270840237312534	42.02548143233296	49.6294444299561	48.50583731931911	38.829032583284054	43.15336552179519	46.31682807786256	41.87539788760643	41.98441116804057	47.07341760290577	53.560697356196755	58.36941686079913	60.09480234465642	56.79927146177512	53.828678093794935	57.406548869785745	55.29978380018272	48.38189155439092	55.6978569629595	57.26630887329083	47.98354093894189	51.065734139764615	45.043398335310286	40.84000579992936	44.80282333040848	44.49408641922176	51.10765299873181	38.468078241165685	56.544035758546684	48.50234560411586	48.39527465613862	48.25627506923772	49.67589420312474	46.680086001506	47.46154276483498	44.958501158648744	45.26742463023767	53.76389680989808	49.14532345193409	47.88806056300812
47.80011481355773	46.874745952384	48.7256991918774	53.83215292775476	44.29958826291255	48.91467767163495	45.47665280870127	44.90442806331301	43.39425204508584	45.807412155692845	47.7754027564476	41.90434287956249	49.56379072522282	48.672985116516806	38.65069922001539	43.18757183865201	45.80630551098918	41.99135876109878	42.31652068703255	46.860112772589176	55.420544700358754	58.51633075257178	58.11824175590975	56.26668376150627	53.151532770560955	58.330234427186376	54.630064206178496	46.64029453359418	55.73394931858142	57.33134417224584	47.61215861662949	49.679090187497614	43.74056293316196	40.45672380158992	44.37640257414672	44.05423539610083	48.94184388972847	37.763352515994775	54.95529316163259	48.324418620230645	48.701945631389464	48.49417737318094	49.50383192121836	46.594697990105274	47.27892671973131	45.02723816389715	44.93424052760875	53.76874856297001	48.85356444161269	47.97107419031959
47.554232706360935	46.84731046283145	48.24015212733725	53.851601467961785	43.2799708847148	47.702685402396185	45.91895374956484	44.04725209685812	43.763521247833935	44.742961745842884	47.40397641004531	41.46801341475268	49.39198629510509	48.58172578137137	38.92865434151749	43.01891457430655	45.31535105701917	41.96566291294667	42.4377760540676	46.58243684223823	55.22408211309062	58.002542604054476	56.49348521760088	56.53343476898995	51.78346377132098	58.34423455736445	54.39771620491445	46.236893304831725	55.12671383140504	57.48256522526264	47.892599610977406	48.45112164247193	42.66350298667993	40.61247791787489	43.524770767100655	45.20232025235376	49.00742715827498	37.480254738094466	55.643880468253776	45.06213799240777	48.676991812724644	48.178935605702954	49.25300601462068	46.57851100587769	47.63798719454806	45.292413091903626	44.57554402822091	53.65391543115283	48.55221334652518	47.916533118194195
47.64395854205708	46.65838451332944	48.504508506952696	54.42359426759744	42.22445427907822	47.58618154480897	46.27183414380138	43.80821105189193	43.71575236476035	43.9132140739177	47.229316003617114	40.963047396368125	49.489044167960515	48.73756482504534	39.03425671431382	42.77724483646895	45.11887623448805	41.77115940905478	42.552096497171014	46.721877781682885	53.692179449959	58.43452964449532	54.58253982175163	56.48844817971704	51.17414750420663	59.12148871847566	56.75766429542631	45.682061255540525	55.85672813063115	56.81221591115709	48.83632556001547	49.027974950366726	41.18126240553028	40.10107442981711	42.85722795697932	44.21139409431312	48.50777517829734	38.563157043527994	55.578599722687734	44.105453043374965	48.34109640335858	47.84312964499721	48.78330984878515	46.46561531592248	47.60656227262768	45.525245782306285	44.328005061827035	53.25806546861076	48.85174192067083	47.939225159876386
46.83279235296626	46.196080318450086	48.40110990039787	54.03555302590283	42.37810634632121	47.650811641942724	46.38601746990761	43.57711393009392	43.35449361658626	43.615359130329345	47.01473021726492	41.07921457755039	49.421938495128074	48.620793658262045	38.9104351961827	42.829077920711086	45.247398265044	41.455206813828596	43.14478125290314	46.91301093219444	53.47520707460418	57.66182803207467	53.37277085742383	55.91085872253661	51.80886629866474	59.05676911915199	57.72101803168719	44.89335734346381	55.463155901169536	55.67114471413939	49.43162756968738	46.51259864583797	39.85650120067629	40.82799823423038	40.90067606959194	44.432685272295345	49.18125837494441	37.54501723604057	55.2122132061775	43.39245135272099	48.39738431903718	47.73736882264028	48.6389404354746	46.186018996429524	47.21708904612595	45.001894972582704	44.01527115774645	53.26498864423455	48.21874277522406	47.57192067722109
46.16386926566279	46.58992711583829	47.593638218001296	53.65100185119993	42.17040029182449	47.141011377903254	45.9456465620623	43.359381699335465	42.71478302648839	43.78929718753322	46.445528791875795	41.04831362389819	49.32741069401471	48.19232785603777	39.27874188397694	42.79156874913459	45.06907252058231	41.02937080684965	43.797451042890806	47.13339379947707	52.36222130188815	56.657620771417335	52.04537489681677	55.63612295580847	49.889358275073995	58.57346005638886	59.499210908778366	44.12370869553583	53.323825967323586	55.98481029077933	48.148514134193796	46.907242525880285	38.02247941913035	41.03827045403453	42.03095254228387	45.06882183289521	48.45051113908954	38.55138969185807	54.796777175340075	42.05343686496741	48.50063517275505	46.728296668965726	48.82031546574101	45.708849686109815	46.958845931210945	44.17780891842557	43.52554034741751	53.424497051566014	47.95642031330072	46.83857244805849
46.53131465126837	46.44526460609596	47.817997207388345	53.32073157113122	40.97006684410735	46.498151382395164	45.31433194332692	42.82313701912989	42.48942222568751	44.20542887102938	46.13187382971127	40.712626435770304	49.04113670738131	48.15788982452676	40.006600019787996	42.65067986120475	45.090795017177896	40.631095643775	44.267954463584395	47.3706543804821	51.777089188678055	56.620018393391874	50.329408781905784	56.335146025500975	48.352314446286464	57.73459967622873	58.79149598304288	44.18015893021922	54.446201025156924	53.8509932914753	47.20791968211279	45.45261966149616	37.78733226729807	40.738405629006024	41.74528256020188	44.95127757013926	49.02687491333964	39.130858406780035	55.09311947851199	40.16259085707184	47.72546114389622	46.29220078814714	47.9260128639548	45.53138873008263	47.45061302821178	43.5054749779989	43.02563729098577	53.12477196946637	48.15551174315066	46.52275841129466
46.242676552257755	46.93024060642009	47.80048605673001	53.42511769149684	40.682352180716784	46.41538879347058	44.74723821683076	43.62561737259851	43.028119593835854	43.99762228110482	45.84770869906819	40.597397898120526	49.11200769908894	48.123898212317535	40.03955901559539	42.67986574645771	45.301762999842545	40.42267057656955	44.20710360854007	47.84807905589057	51.72561845468451	55.52427435876921	49.50868426308337	56.04212586182038	48.19338392420512	57.769026649923795	58.16663139578606	44.50385718994544	54.459567851116915	53.56910633849391	46.59908877119371	44.81878530287871	37.020171839114425	41.932060451416774	41.188624026172036	45.63352440093038	47.724334310831864	38.04938677958607	53.18838707921554	40.50934512170949	46.83974070430902	46.24062927484881	47.105473803418654	45.408946847779944	47.46076008484085	42.402151382113566	42.85004387171993	52.852512833480226	48.747507490542276	46.11056568500865
46.48998590694942	46.9978688893988	47.89839332436236	53.39006983749097	40.277812327425494	46.451797211011666	45.01144192007711	44.09198389072955	43.54724104854977	43.49524269384709	45.34163535288825	40.13436122111432	49.417680822663726	47.99974817822156	40.15763940918819	42.62152637789979	45.5663560167568	40.05560923361045	44.14067409569683	48.21782786092568	52.26417834162427	54.863744028182	49.3939710031775	55.34259889530302	50.272633123024946	59.55094379167247	56.386928206916984	44.303865229266115	53.67047453650603	53.32346014544417	46.722398418788885	44.95505951829819	37.423834304403705	41.73995162181258	40.47043753023788	44.10175589970559	47.03636972712395	38.08684737627353	52.88672990543943	39.71820926246532	46.19154688970492	47.159767787635026	46.56649200758257	45.18627916196148	47.949363762233126	41.576162437943644	42.84585196001877	53.21365282570288	49.01553961253798	46.08641837238482
46.83757942802779	47.608986309401246	47.04939782418241	53.22478491639749	40.64214702692847	46.21152808147551	44.874849597517354	44.38227844610025	43.387755022037155	43.45036929629534	45.37735461344841	39.93362692636426	49.25958731749384	48.17224583138528	40.392295229958805	42.30703436575467	45.369875814476195	39.895142111195675	44.21945370622482	48.523073048842114	51.98182620137027	54.90057435779545	48.11486166132734	54.21899158238633	51.8198013625067	59.93821700339535	57.73972445673556	44.154770828980475	53.42843706260448	54.077287474069294	45.015328321275874	44.59160411675457	37.99170721071579	41.28075511934257	41.241059538420465	44.12946536743305	45.50939350731258	37.73165263790958	51.2652663288993	40.389159779369166	46.37649145181769	47.19540646740548	46.52140537635609	45.163714318069545	48.094828142818734	41.443234349212275	43.354660366211526	53.60344883461713	48.94882843644784	46.01730261923855
46.833502906176975	48.08521016995563	47.53522546303664	52.33880660484148	40.06395441207407	45.012308267452	44.81142832731319	43.06794222420093	43.4868938308018	42.63220145133904	45.523964112801984	39.74002104358588	48.86123443973354	48.09668138367759	40.314506658210526	42.29234771603282	45.06401270465672	39.600593965990875	44.49014189979454	49.240085787324404	50.39642011668685	54.1753442333588	47.57616935343722	52.723803797472826	52.48140132823672	59.46548862520695	59.53824811159691	43.99435239631238	53.373585369161965	52.47330629098089	45.735560663467005	44.72600458905732	37.37273255910432	43.08991693525801	40.46581784080275	44.652437904033306	44.5646896330616	38.11151357570914	50.06883479910427	41.34746317833656	46.14951956981169	47.010516067866426	46.187576374369606	45.37170325419887	47.95330210489912	41.492933247290914	43.587163421674845	53.872192500516114	48.79556316733354	46.41907772429851
47.41485108483234	48.801736349859226	47.91475441448386	52.257796955688114	39.80103172064308	45.38062778962084	45.30573273581994	42.53847311497733	43.08681156042892	41.4839275279866	45.609592833341296	39.332184051960155	48.38597490332733	48.0505556022612	40.16971420670539	42.340674876394495	45.06411601914355	38.95536845544951	44.7952508143941	49.8634516497318	49.8695783038345	54.903117796676106	47.73675745495409	53.53786475804089	53.140823601406986	61.25536261281939	59.80999077490957	44.900461573441085	53.82903117159813	52.26565946690107	47.07096729203762	44.18595315210665	37.87928819642702	43.69223675191901	42.55201988233988	46.31260623276209	44.55559117290171	38.35069699440175	49.92199964414135	42.00471763473843	45.821117014315014	47.06966236799926	45.89806104073446	45.57833915469705	48.28750729399829	41.766116468227345	44.10408521815338	53.82972553312037	49.21442307708412	47.03879830913731
47.71225219825461	49.161700902543096	47.53178011211379	53.74717768420214	40.02443431193681	46.166426152182495	45.687427526801805	42.87425067316413	43.23243399390033	41.51131965586704	45.28165724836164	39.106527791711635	48.054416174929784	48.41200257556046	39.737503275663556	42.40358601879895	45.4880213721766	38.5288396901578	45.16040055721351	50.111304254878874	50.741832721762364	53.757707136996224	47.28941456382803	54.2913560189866	51.75261791472094	61.30992492957289	60.443200705553735	44.10558639382422	53.295639764307225	52.06235671031919	46.49807138965643	42.64569858485328	39.762275929076836	43.126889967327	43.75493713384091	47.072281035191274	45.71194373012058	38.126851529760756	48.35662302811366	41.8467865522735	45.58308322854986	47.37890039062115	46.00156848643135	45.526357148047374	48.350840696453766	42.02457161345744	44.09746541958136	54.02293149570171	49.00483447370535	47.753856287017555
48.28810478262268	48.72354430494027	47.270417911956194	54.139356630905866	40.84335201109959	46.99193289790768	46.576381024240455	43.69440382694766	43.60505938975061	41.414671641047256	45.33422217431899	39.180610409874305	47.69494447384607	48.35456374082631	39.48461489202864	42.293487265447276	46.08990197064377	38.07363143324609	45.553555669373125	49.96477894678696	50.17696445769234	54.415820276825215	47.23424754987463	55.95056897973232	52.24374524096259	62.91700600507332	59.17800807761648	45.72074334992364	53.96290583427835	52.40846525582852	47.67557356616295	43.86070669495948	40.91461121870412	45.173563182031565	45.95457136981045	48.72185378910217	43.69764897310274	37.990935248033615	48.42273331394608	42.53799985268137	45.881485164631	48.20208648956861	46.32932800361919	45.8367023696728	48.17850292704401	42.43171548648424	44.840900842346315	54.58456126939124	48.653999125248504	48.109273820123
49.487227930497625	48.679228159322015	47.11288711082628	54.463425444675	41.01609124675372	47.330232248151674	45.91324943393329	42.82703929236207	43.96098589489233	42.224166553309274	45.073973982346374	39.359013118640206	46.97875880215069	48.07082664538435	39.661336854557746	42.48691479157051	46.02116061736117	37.7668081476899	45.49808366367906	49.66866060618605	50.58802775495897	54.92981591573524	47.06300757787595	55.53660136161105	51.42195718335851	64.8229281894879	58.63716925141108	46.457283525516665	54.65393685464869	52.88636702716841	46.96652472637145	44.06121412789468	41.298813407474896	46.31405116709559	46.47746471722197	48.73674258832829	44.74585928688203	38.45016203261905	50.46533237091998	43.187359240458356	45.899591420429736	48.131818118801824	46.511767258446184	46.11686441605396	47.87438453013624	42.231738255871704	46.08870681308034	55.01531894070135	48.862576948178926	47.9405327287677
48.99084809809403	49.07312329969134	47.75875788509633	54.74288932601348	41.35712300554552	46.35103449574692	46.51946759060526	41.97309275778788	43.83456341640396	42.34899130299971	44.85396052786351	39.708677091090514	46.712299221580636	47.82214616758986	39.410006023376326	42.58875211006546	46.385855205071884	37.562678490893646	45.37204740769893	49.56322913158424	52.07090083244781	53.164316366378166	46.215083659086865	55.91237656459633	53.202858839567966	64.2917180211405	56.79756589745379	46.6423654199667	55.361413650905234	52.49835707919106	47.888729621863185	44.796034677453065	41.32437888367544	47.292939919269436	47.43601035227371	50.13502507334605	44.92721620993824	38.97502592180723	50.83154971556561	43.08994433523581	46.01002559603793	47.34456361606722	46.83168987424698	46.06164857087511	47.91141233190088	42.020359554965516	46.2830970489836	55.045505753416464	49.34835823915593	48.17687406506679
49.15369189102605	48.89695117626023	47.90639940099687	54.89749046293808	41.51116074964635	45.74908131159899	46.92903915025427	42.362075009690564	44.56161920727289	42.624511081617435	45.289142103185995	39.76684172481732	46.85369495615622	47.63972491347122	39.443446415442395	42.654773294396556	46.79333716989491	37.77039584443598	45.63951846804548	49.655134969551945	51.72102237212685	52.54089039227239	46.81093169115319	56.76534484742672	52.988824491541166	64.353158781764	55.81686162777942	47.328359069077344	56.58109136104027	52.523696969084774	48.12280050279163	45.73291364973731	41.30863348543219	47.94652647420444	47.697173460551156	51.77591398343213	45.15198942368992	39.695735015153616	50.55404128720896	41.7968321452841	46.072465662290256	46.540823235091615	46.907861415881946	46.03096605736151	48.10233669437586	42.141428427445376	46.99397837560591	55.31075393903208	48.926650608015215	49.05550564093415
49.25761119874026	48.62174686717999	48.29291988197995	54.10732728008098	41.96278832965207	46.79242314557992	47.03606078289879	43.07523276820329	44.896321071151974	42.943059712470244	45.56187594689096	40.252343663530084	46.85187501431584	47.48306048180953	39.626905350677156	42.856247763539585	46.56990294111501	38.22974297791691	45.77850491948225	49.90530304893163	53.007710477343075	53.30018592213576	48.27487020922367	57.477447064449706	54.406212718456445	64.47144686676138	54.54474332020495	47.34704312970436	57.252062179793775	52.49254909984425	48.2215628022081	46.240850159856244	41.76166415113692	47.9791906463733	49.00965859507552	51.838713453561745	46.21819112390819	41.56948796541381	51.19163092409289	42.95317868541201	46.65281111124677	46.48670716145613	47.3402724831324	46.32107798601625	48.92244198799084	42.0887170529056	47.38616995607605	55.678114642556515	49.15075769720357	49.80889489087477
48.474347450633545	48.749747521609386	47.98395786085088	54.263944758504145	43.129724711493225	46.59825499955564	48.10967925745344	42.81474116822969	46.06880479826686	43.100798361266946	45.93358100919036	41.09901071152214	46.90393770744675	47.33472804909505	39.59602617951756	43.14260733574752	46.40602554935552	38.382772472643296	46.26452335361855	50.30334698205461	53.45444229763118	51.76281899460793	48.84462033291784	58.702076404156465	53.6304686669372	63.44412551025683	54.86173191320469	47.88126081788336	58.30087315058524	52.10722930989405	48.89086323343434	44.66979162218797	39.91801992413701	48.635998673595175	50.24781012639248	50.64582554649973	45.99918439789128	41.07713264616363	51.14527184176291	41.65428456274287	46.728791819654305	46.182117544392995	47.537266642706406	46.50963496353415	49.299007705576685	41.96159271673893	47.51520830330311	55.77833802063715	49.888293120402125	50.163701804795735
47.83735344681369	48.77189558225516	48.13139548988801	54.81590816200361	43.34396801909739	46.709963797000405	48.427195261975136	43.16572336466663	46.67597642736328	43.38460828460202	45.89688646381343	41.823834372025715	46.846523090886976	46.96000047906959	39.63344492675639	42.76964972911183	46.340813485304935	38.645337659930625	46.55813830338319	50.558322864193904	54.31596104104356	50.32527695295319	49.81003072598103	58.90200594639923	54.0870290814513	63.22330646122178	54.906690337095476	48.04502236886789	58.05197995561976	53.50377971136398	47.755428007725136	47.47108428301412	39.4787050289657	50.511085939959784	49.93664385099486	50.534462099069806	44.61569669108521	40.50177299421193	50.05344037380783	42.39419448989209	46.45018392596014	46.08101468671897	47.66251073547229	46.85007196117786	49.29379235272185	41.75882696008563	47.84639751988629	55.44703817022115	50.40219602102754	50.45839374944903
47.22601612160464	48.36355261794548	47.42534704174394	54.62630489603729	43.76183455630909	46.42902099842863	48.07385493810645	44.06808972669685	46.56712281564748	43.55744556173806	45.96951661396349	42.41252617880644	46.78091271205695	46.76021110465214	39.93463224535192	42.58539520009725	45.87384393486355	38.84294772784097	46.673898149631874	50.63378869929257	56.082067518612085	50.78750681461593	48.678398218664846	58.483732582977474	54.29358996250908	64.19761630126048	55.19586402831037	49.24343430349463	57.86458188716155	53.83217826834027	48.886798242933956	46.016302539082886	38.503858917138274	49.90772378069332	49.631307841492855	48.43416645711922	45.34122962255972	40.68772782180331	51.32119001632936	43.77539867051527	45.645218900332516	45.9972171954249	47.44027037830603	47.22697040986365	48.89813379496992	41.66603499010862	47.65049932704495	54.602931220670335	50.10185493772061	50.373158343459146
45.887142200141014	47.63286992417003	47.30837738098372	54.60402743803401	44.262526972572395	46.88112582374159	47.85883165444258	44.31334493546592	45.37693155054633	43.46795112128254	45.94224593720418	42.8715471779079	46.84412214275775	46.59075227789319	40.236776207751355	43.25212235070736	45.29123144052965	39.11506057829615	46.77250054621391	50.973749214947496	56.161491384562666	51.13207970527634	47.479601663798995	58.93130409249574	53.676995085381236	61.98164892268105	56.0488193848889	50.04690067911586	57.76380220986851	55.28482534648629	48.01434411537582	47.3480651791798	37.941040304456514	50.400527009772304	49.68411357206303	47.70165547282379	44.40721130985657	41.24479868059204	51.24064614593814	44.24154273398317	45.689348391909654	46.52719027292162	47.261975440262816	46.890437127207335	48.421051530877364	41.958800376881314	47.49258879066646	54.238808196746454	50.49419833771666	50.068628201565524
45.13547763828897	47.62442738462653	48.407379466018405	54.89974959397193	44.44064580410303	47.38239080550134	47.75173833609377	43.754528077234866	45.824175379070994	43.81858689022884	45.89684855120322	43.32181296795885	47.25429876495037	46.301042344791746	40.57577740093487	43.78064626533189	44.996012351925636	39.31855926669341	46.807716507710445	51.57841817054988	57.105365572922565	50.35028695304845	48.76820356895234	60.34077174105584	53.752312232569764	62.741301005936506	55.54274011623651	49.16606768349062	57.36415761634983	55.94316888679393	48.85736281774595	49.429357372008965	39.60890532831711	50.733600200392274	50.11467571258217	46.74595811443842	45.46082514437833	43.409770419639514	51.2357425427509	42.99910283921809	45.820840937024315	47.092909635367796	47.58619135216599	46.698927601103435	48.13197333021647	42.112997674757864	47.71977909236995	53.929193879630276	50.078652659610164	49.72738882683215
44.77898195493731	48.55846284398367	48.50279066239275	54.42069794734603	44.3628684211555	47.63326207845816	48.119727415283926	43.43920944377086	45.61521372966307	43.98914946586051	45.88239812725706	43.70203638321353	47.696054669214085	46.380891710959546	40.88153830428408	44.089181902229974	44.96147483211091	39.86567913804242	46.807954429139194	51.30420856826239	56.10100214658651	50.10771657029939	49.17586595995248	60.88003180257088	54.13432175828703	62.081698196448755	54.73099626876414	49.74583431970432	57.28000258144827	55.74006831824546	46.432756111428134	49.96168272194096	39.82695988577223	49.60665984969711	50.18384168050805	47.44009386015848	46.74989473076585	45.15609616098581	51.165531657936505	43.691184421620804	45.810245595828526	47.098272967608025	47.56050742570713	46.847425378063456	48.213730306260956	42.4413551509333	48.06120313850824	53.4739457200297	49.610517396490295	49.05712928690631
45.195821695752855	48.592551726679474	48.81336515543936	53.92885374081666	44.81330928820055	47.90314215563844	48.453673567856356	43.42142274617616	44.237403913333296	43.48208186176369	45.5806387406131	43.93837184498109	47.64351984446087	46.72675140679717	41.423983839433006	44.667134329833765	45.04628289536099	40.43810515447944	46.58770266923614	50.91626678185546	56.787722400620886	49.86256100387519	50.232330677093486	60.568951785267515	53.80941300155643	61.50300100139737	53.83836709316998	50.35393754022218	58.16096369883928	56.63808961256525	45.82053214550382	49.756923994672285	38.88333944361248	49.42740995059517	50.94779193487138	45.67952420707456	48.47687516754289	44.72879341119865	50.321218885565834	43.916652205968106	45.95170876007128	46.565216000509636	47.011608393557154	47.007259488443964	48.38308072330327	42.64918548463024	47.95304383515164	53.4916810751213	48.97754832081385	49.218901336017
45.76690320199126	48.06333228443117	49.44652552649724	54.63938475283543	45.40373886352181	47.44563367940176	48.231469901439645	45.058580099158334	43.40019370197155	42.59349943928028	45.503631295041565	43.935934313318555	47.34578789276549	47.03511004912125	41.831563878826685	45.243532324526285	44.89454549454237	40.725263472730795	46.44605012071791	50.50158521782483	56.36506474236576	50.7020951350348	49.30140762876122	58.74041853300756	53.42959202502456	60.14243681620299	53.18212846148659	50.99712463593215	58.42322032418454	56.16627771843954	44.9202507872952	48.90760918133226	39.65025264179513	50.3679189887266	51.01925012741964	43.73574591835296	48.811914165590544	45.13109521190645	49.88531176810466	42.703046780949094	46.133191824405486	46.45913234932781	46.76706609407105	46.99588308209387	47.864116004334754	42.615162427326695	47.549267940677026	53.16657637753829	48.267257378731806	49.52307914276116
46.15843445742181	47.446354805874904	49.44913234308044	55.10620477191863	44.49492610084496	47.40778911457182	48.14602996741034	45.25199469879164	43.51259177751114	42.24078204640394	45.830049759179	43.397865175841055	46.996311338489974	47.03132903414515	42.04072421559986	45.978223748228075	44.86056313855255	41.20231135209128	46.3517007610284	50.03360370434942	55.988668350667965	50.75991461517031	49.75348649976422	58.05311546265597	52.3668516717352	59.12305767785672	53.01480680486166	50.46314491575369	58.2637463236793	57.04360450913895	45.18130400950077	49.3638009549299	39.809229135500125	49.321261090389555	51.07482550714337	42.32704640433877	50.10381126717134	45.41540081540759	50.44653950757087	41.86964424128342	46.05158951619449	46.48712337046114	46.754905443784466	46.39280266399785	47.15483725329282	43.12026374685272	47.2142035646273	52.781819760228785	47.955195080526266	48.845796167169354
45.74530809293504	47.09665924247596	49.666719754553355	55.61941901768572	43.30378884051223	46.8603175734338	49.2017566867176	44.36947508782963	43.26963588347158	42.40309804317461	45.7462285618712	43.03620434711178	46.568028936692485	46.884385376418415	42.09344299928815	46.61488159869992	44.50404756013115	41.55724356388428	45.88723904970609	49.514966797768366	57.792770360645584	51.2715102427851	48.47651238058785	57.22851091379902	51.4688085025767	58.52880281566115	51.988732269138794	50.8035377879188	58.333641744726776	56.913338263782414	46.343525217143075	48.93736236548253	39.216366744578984	48.82915756540951	49.56770932767508	42.25794035775854	51.101797795184105	44.88156283859229	49.950072972560946	40.897854658938144	45.5151975761815	46.61608399213425	46.97520763125924	46.4538611332369	47.166464026802075	43.40280817984852	46.6781366168727	52.025566107047524	47.666272439305175	48.54251897935665
45.53464388968939	46.95361084075418	48.90348275703734	55.530011483935745	43.4115216681164	47.191017343372444	49.5664199414126	43.96439277099696	43.22915303455404	41.86198022745051	45.45875318195677	42.69453906151264	46.25629520542738	46.656907035957	41.72310974779883	47.129301560851545	44.36396698851858	41.91666561461248	45.95173062923795	49.1059309708694	58.42195212730468	51.91486810587063	47.04879357508559	55.97204362017771	51.43451175880184	59.53159709684671	51.51228315602551	51.25562559471522	60.06892879676779	57.53693291446841	46.139282397053975	50.305103069216855	40.68513536919278	50.148395668772004	48.29016374819282	41.43223375604788	51.74675879796417	44.123512878084775	48.802220486461756	40.69901688558164	44.986803236518455	46.26104703528335	46.87131309424363	45.99096199526607	46.97046830503674	43.892074147257425	45.979629234553855	51.442769130188765	47.642273536693295	48.586131690574916
45.818114986213	46.90673046382588	48.1224859258791	55.38273045070202	43.159951416203704	47.26646006907137	48.68288863680203	43.99339607190612	42.81736931807759	41.81235812933339	44.94087149649571	42.4311874193109	46.4050690517829	46.359133238324084	41.751931392045655	47.500910355389735	44.11459079763829	42.245874183239984	46.50593622924642	49.45084895159092	58.10208434216712	51.90502146530192	44.59574812457337	55.200922201230725	51.007676259042015	58.9227850987136	49.088914959164605	50.34806400962206	60.547920764405305	57.72110707309742	46.32723531879264	49.68514821624177	42.12870497575143	50.93086218409314	47.98811649290518	39.894660136339574	49.599720804643326	42.28394631640849	47.904938131757724	40.400439720035365	45.09070935029618	45.9088770084486	46.129234931959296	44.92733764033456	46.344284193955644	44.14909376019436	45.68135057763495	51.28545750941995	47.5173498265584	48.31147360172058
[truncated: 9,069 more rows]
[truncated: 21 more columns]
